# Supplementary material for: Gut microbiota-mediated conversion of mangiferin to norathyriol alters short chain fatty acid and urate metabolism
Source: Gut Microbes. 2025 May 22;17(1):2508422. doi: 10.1080/19490976.2025.2508422 (PMC12101588; doi:10.1080/19490976.2025.2508422)
Supplement: Supplemental Material [file KGMI_A_2508422_SM7434.zip]

Archive with 2 entries (2 files):
- Supplementary Excel Sheet.xlsx
- Bunt et al Suppl figures.docx
