# Supplementary material for: Gut microbiota-mediated conversion of mangiferin to norathyriol alters short chain fatty acid and urate metabolism
Source: Gut Microbes. 2025 May 22;17(1):2508422. doi: 10.1080/19490976.2025.2508422 (PMC12101588; doi:10.1080/19490976.2025.2508422)
Supplement: Supplemental Material [file KGMI_A_2508422_SM7434.zip › Supplementary Excel Sheet.xlsx]

## Sheet: DA Timepoint
feature	metadata	value	coef	stderr	N	N.not.0	pval	qval
s__Enterocloster.citroniae	Timepoint	24h	5.46464	0.295665	24	24	3.17735e-12	1.1216e-09
s__Parabacteroides.distasonis	Timepoint	24h	2.57679	0.157842	24	24	8.44311e-12	1.49021e-09
s__Enterocloster.bolteae	Timepoint	24h	5.5805	0.389817	24	24	2.96675e-10	2.61816e-08
s__Paraprevotella.clara	Timepoint	24h	1.60177	0.123126	24	24	2.89801e-10	2.61816e-08
s__Senegalimassilia.sp900550055	Timepoint	24h	4.51161	0.363272	24	24	5.93894e-10	2.8905e-08
s__Lawsonibacter.asaccharolyticus	Timepoint	24h	3.04605	0.246833	24	24	6.55071e-10	2.8905e-08
s__Dysosmobacter.faecalis	Timepoint	24h	4.68115	0.33409	24	24	4.4662e-10	2.8905e-08
s__Bifidobacterium.catenulatum	Timepoint	24h	1.57254	0.125562	24	24	5.57934e-10	2.8905e-08
s__Eggerthella.lenta	Timepoint	24h	7.04917	0.568261	24	24	7.81625e-10	3.06571e-08
s__Bittarella.massiliensis	Timepoint	24h	5.1761	0.428636	24	24	9.1385e-10	3.22589e-08
s__Bacteroides.faecis	Timepoint	24h	2.74313	0.230991	24	24	1.18018e-09	3.78729e-08
s__Bacteroides.caccae	Timepoint	24h	2.46531	0.209467	24	24	1.35311e-09	3.98041e-08
s__Gordonibacter.urolithinfaciens	Timepoint	24h	4.49233	0.38712	24	24	1.68574e-09	4.57742e-08
s__CALXDZ01.sp944387205	Timepoint	24h	3.65618	0.318377	24	24	2.15346e-09	4.91219e-08
s__Phocaeicola.massiliensis	Timepoint	24h	1.65196	0.145039	24	24	2.22649e-09	4.91219e-08
s__Parasutterella.gallistercoris	Timepoint	24h	2.30534	0.201751	24	24	2.12007e-09	4.91219e-08
s__Bacteroides.thetaiotaomicron	Timepoint	24h	3.05559	0.269029	24	24	2.50417e-09	5.19985e-08
s__Adlercreutzia.rubneri	Timepoint	24h	3.86943	0.344718	24	24	2.77499e-09	5.44207e-08
s__Bacteroides.uniformis	Timepoint	24h	2.23253	0.194722	24	24	3.08888e-09	5.73881e-08
s__Scatosoma.sp900555925	Timepoint	24h	-1.25416	0.113349	24	24	3.44636e-09	6.08283e-08
s__Collinsella.sp900548365	Timepoint	24h	3.97448	0.366142	24	24	4.59137e-09	7.71787e-08
s__Lawsonibacter.sp000177015	Timepoint	24h	2.58039	0.239903	24	24	6.01066e-09	9.64438e-08
s__Enterocloster.lavalensis	Timepoint	24h	5.63908	0.540772	24	24	1.04566e-08	1.60486e-07
s__Bacteroides.cellulosilyticus	Timepoint	24h	2.92975	0.287604	24	24	1.1797e-08	1.73514e-07
s__Tidjanibacter.inops	Timepoint	24h	1.31271	0.131545	24	24	2.07576e-08	2.89509e-07
s__Bariatricus.comes	Timepoint	24h	3.47902	0.350017	24	24	2.13236e-08	2.89509e-07
s__Fournierella.excrementavium	Timepoint	24h	3.61138	0.370457	24	24	2.24632e-08	2.93685e-07
s__Flavonifractor.plautii	Timepoint	24h	3.27118	0.336956	24	24	2.39693e-08	3.02185e-07
s__Lawsonibacter.sp900545895	Timepoint	24h	1.1642	0.119755	24	24	2.57009e-08	3.08684e-07
s__Mediterraneibacter.torques	Timepoint	24h	2.82589	0.292993	24	24	2.62338e-08	3.08684e-07
g__Lawsonibacter.g	Timepoint	24h	2.52906	0.264048	24	24	2.90172e-08	3.10396e-07
s__Bacteroides.xylanisolvens	Timepoint	24h	1.81904	0.18392	24	24	2.87612e-08	3.10396e-07
s__Oliverpabstia.intestinalis	Timepoint	24h	2.98675	0.304941	24	24	2.82895e-08	3.10396e-07
s__Parabacteroides.merdae	Timepoint	24h	2.09068	0.22931	24	24	5.89384e-08	6.11919e-07
s__Oliverpabstia.faecicola	Timepoint	24h	2.48637	0.269269	24	24	6.74224e-08	6.80003e-07
s__Dorea_A.longicatena	Timepoint	24h	3.01885	0.336507	24	24	7.59428e-08	7.44661e-07
s__Evtepia.excrementipullorum	Timepoint	24h	1.61144	0.176115	24	24	9.12656e-08	8.61781e-07
s__Senegalimassilia.anaerobia	Timepoint	24h	4.14448	0.469343	24	24	9.27696e-08	8.61781e-07
s__Bacteroides.clarus	Timepoint	24h	2.32651	0.264984	24	24	1.02655e-07	9.29159e-07
s__Blautia.stercoris	Timepoint	24h	2.2822	0.257147	24	24	1.13856e-07	1.00478e-06
s__Enteroscipio.rubneri	Timepoint	24h	4.80507	0.549934	24	24	1.63882e-07	1.41099e-06
s__Agathobaculum.butyriciproducens	Timepoint	24h	2.44393	0.289091	24	24	1.70818e-07	1.43569e-06
s__Bacteroides.fragilis	Timepoint	24h	2.02151	0.181718	24	24	1.79417e-07	1.47289e-06
s__Parasutterella.sp900552195	Timepoint	24h	3.01427	0.357588	24	24	1.91924e-07	1.53976e-06
s__Ruthenibacterium.lactatiformans	Timepoint	24h	3.00845	0.363606	24	24	2.62936e-07	2.06259e-06
s__Dorea_A.amylophila	Timepoint	24h	2.81234	0.340624	24	24	2.79061e-07	2.14149e-06
s__Anaerotignum.faecicola	Timepoint	24h	3.95126	0.471107	24	24	3.06686e-07	2.30341e-06
s__Holdemanella.porci	Timepoint	24h	2.65364	0.329503	24	24	3.47183e-07	2.47105e-06
s__Alistipes.timonensis	Timepoint	24h	1.36484	0.166192	24	24	3.44467e-07	2.47105e-06
s__Lachnoclostridium_B.ammoniilytica	Timepoint	24h	2.12126	0.264343	24	24	3.50006e-07	2.47105e-06
s__Alistipes.onderdonkii	Timepoint	24h	1.05591	0.131871	24	24	3.60565e-07	2.49567e-06
s__Metalachnospira.sp902406135	Timepoint	24h	1.46207	0.184091	24	24	4.02866e-07	2.73484e-06
s__Bifidobacterium.adolescentis	Timepoint	24h	1.91293	0.241917	24	24	4.27552e-07	2.84766e-06
s__Mediterraneibacter.faecis	Timepoint	24h	2.12312	0.26794	24	24	6.13637e-07	4.01137e-06
s__Coprobacter.secundus	Timepoint	24h	1.47305	0.164505	24	24	6.41956e-07	4.12019e-06
s__Fimenecus.sp000432435	Timepoint	24h	1.30129	0.164154	24	24	6.6621e-07	4.1995e-06
s__Phocaeicola.vulgatus	Timepoint	24h	1.42271	0.185328	24	24	7.3739e-07	4.56664e-06
s__Ruminococcus_B.gnavus	Timepoint	24h	2.61175	0.346525	24	24	8.89642e-07	5.41455e-06
s__Hominibacterium.hominis	Timepoint	24h	2.77379	0.371682	24	24	9.27991e-07	5.55222e-06
s__Pseudoflavonifractor.sp902362925	Timepoint	24h	1.7022	0.22954	24	24	1.00946e-06	5.939e-06
s__Alistipes.finegoldii	Timepoint	24h	2.10872	0.194626	24	24	1.29931e-06	7.51894e-06
s__Ruminococcus_E.intestinalis	Timepoint	24h	1.26588	0.171687	24	24	1.32906e-06	7.56709e-06
s__Enorma.sp000333815	Timepoint	24h	3.03802	0.424768	24	24	1.61985e-06	9.07629e-06
s__Faecalibacterium.sp900539945	Timepoint	24h	2.07517	0.276605	24	24	1.66927e-06	9.11446e-06
s__Escherichia.coli	Timepoint	24h	4.60102	0.645015	24	24	1.6783e-06	9.11446e-06
s__Collinsella.sp002391315	Timepoint	24h	2.63806	0.370408	24	24	1.71099e-06	9.15121e-06
s__Eubacterium_G.sp000434315	Timepoint	24h	2.15714	0.304656	24	24	2.14664e-06	1.12594e-05
s__Faecalibacterium.sp900758465	Timepoint	24h	1.32861	0.18359	24	24	2.16895e-06	1.12594e-05
s__Anaerobutyricum.hallii	Timepoint	24h	1.74608	0.251732	24	24	2.43996e-06	1.24827e-05
s__Faecalibacterium.prausnitzii	Timepoint	24h	1.73169	0.245952	24	24	2.75063e-06	1.38711e-05
s__Collinsella.sp905207425	Timepoint	24h	2.65376	0.387315	24	24	2.81139e-06	1.39778e-05
s__Collinsella.sp031295385	Timepoint	24h	2.5689	0.376323	24	24	2.94699e-06	1.44485e-05
s__Anaerotignum.lactatifermentans	Timepoint	24h	2.07179	0.30217	24	24	3.13454e-06	1.51574e-05
s__Anaerostipes.caccae	Timepoint	24h	2.57179	0.376517	24	24	3.28599e-06	1.5675e-05
s__Gemmiger.qucibialis	Timepoint	24h	1.65605	0.24629	24	24	3.56678e-06	1.67876e-05
s__Eisenbergiella.tayi	Timepoint	24h	3.89787	0.581905	24	24	3.91526e-06	1.81854e-05
s__Dorea_D.hominis	Timepoint	24h	3.23177	0.486816	24	24	4.24805e-06	1.93064e-05
s__Blautia_A.faecis	Timepoint	24h	2.09371	0.31558	24	24	4.266e-06	1.93064e-05
s__Alistipes.senegalensis	Timepoint	24h	1.43549	0.210046	24	24	4.64463e-06	2.07539e-05
s__Dysosmobacter.sp902490355	Timepoint	24h	2.07571	0.318002	24	24	5.56814e-06	2.45694e-05
g__Collinsella.g	Timepoint	24h	2.47889	0.382645	24	24	5.67388e-06	2.47269e-05
s__Muricomes.sp000509105	Timepoint	24h	4.11075	0.634461	24	24	5.89329e-06	2.53699e-05
s__Anaerobutyricum.soehngenii	Timepoint	24h	2.36424	0.366551	24	24	6.30559e-06	2.68178e-05
s__Pseudoflavonifractor_A.gallinarum	Timepoint	24h	1.75696	0.222018	24	24	6.75428e-06	2.83841e-05
s__Bifidobacterium.bifidum	Timepoint	24h	1.6395	0.260076	24	24	7.92723e-06	3.29213e-05
s__Fusicatenibacter.saccharivorans	Timepoint	24h	1.2155	0.195585	24	24	1.11874e-05	4.59202e-05
s__Blautia_A.obeum	Timepoint	24h	1.72073	0.283173	24	24	1.28876e-05	5.22909e-05
s__Faecalibacterium.hattorii	Timepoint	24h	1.55511	0.250239	24	24	1.33654e-05	5.30111e-05
s__Collinsella.sp900546525	Timepoint	24h	2.29153	0.379546	24	24	1.33179e-05	5.30111e-05
s__Enterocloster.sp000431375	Timepoint	24h	1.82636	0.302887	24	24	1.40695e-05	5.51839e-05
s__UMGS911.sp900545935	Timepoint	24h	1.3355	0.222574	24	24	1.51158e-05	5.79988e-05
s__Dysosmobacter.welbionis	Timepoint	24h	1.57051	0.257882	24	24	1.5031e-05	5.79988e-05
s__Lawsonibacter.sp900549405	Timepoint	24h	1.98134	0.332084	24	24	1.53937e-05	5.84299e-05
s__CAJFUR01.sp904420575	Timepoint	24h	3.76395	0.567972	24	24	1.6254e-05	6.10391e-05
s__Holdemanella.biformis	Timepoint	24h	2.28073	0.384985	24	24	1.66978e-05	6.20454e-05
s__Blautia_A.sp900066205	Timepoint	24h	1.7398	0.292415	24	24	1.69335e-05	6.2266e-05
s__Ruminococcus_E.sp934476515	Timepoint	24h	1.11164	0.190136	24	24	1.94843e-05	7.09069e-05
s__Eisenbergiella.porci	Timepoint	24h	5.59996	0.948247	24	24	2.14855e-05	7.5093e-05
s__Bilophila.wadsworthia	Timepoint	24h	1.39348	0.239361	24	24	2.14331e-05	7.5093e-05
s__Alistipes.sp900541585	Timepoint	24h	1.38598	0.168463	24	24	2.1106e-05	7.5093e-05
s__Cryptobacteroides.sp000433355	Timepoint	24h	1.3144	0.226434	24	24	2.11201e-05	7.5093e-05
s__Sellimonas.intestinalis	Timepoint	24h	2.67173	0.458828	24	24	2.20789e-05	7.64101e-05
s__Faecalibacterium.duncaniae	Timepoint	24h	1.27367	0.213234	24	24	2.26929e-05	7.77729e-05
s__Dorea.formicigenerans	Timepoint	24h	2.07168	0.359835	24	24	2.32806e-05	7.90197e-05
s__Bifidobacterium.pseudocatenulatum	Timepoint	24h	1.75175	0.305242	24	24	2.40963e-05	8.10095e-05
s__Bacteroides.eggerthii	Timepoint	24h	1.52259	0.22975	24	24	2.4537e-05	8.1713e-05
s__Faecalibacterium.prausnitzii_A	Timepoint	24h	1.73121	0.296506	24	24	2.65507e-05	8.75926e-05
s__CAG.274.sp000432155	Timepoint	24h	1.48938	0.262345	24	24	2.74818e-05	8.98246e-05
s__Alitiscatomonas.aceti	Timepoint	24h	1.94967	0.345771	24	24	2.94711e-05	9.45753e-05
s__Enterocloster.pacaense	Timepoint	24h	3.68823	0.647563	24	24	2.9463e-05	9.45753e-05
s__Slackia.isoflavoniconvertens	Timepoint	24h	2.96057	0.529221	24	24	3.22458e-05	0.000102547
g__CALXCQ01.g	Timepoint	24h	3.30223	0.593435	24	24	3.46102e-05	0.000109084
s__Bifidobacterium.longum	Timepoint	24h	1.20194	0.2164	24	24	3.49629e-05	0.00010922
s__Anaerotardibacter.sp000436075	Timepoint	24h	2.70842	0.489846	24	24	3.6793e-05	0.000113929
s__Otoolea.symbiosa	Timepoint	24h	3.36017	0.60748	24	24	3.76404e-05	0.00011554
s__Gemmiger.sp900540775	Timepoint	24h	1.8145	0.329631	24	24	3.86722e-05	0.000117683
s__Bacteroides.ovatus	Timepoint	24h	1.7635	0.198159	24	24	3.93916e-05	0.000117841
s__Alistipes.shahii	Timepoint	24h	1.26024	0.207534	24	24	3.92375e-05	0.000117841
s__Parabacteroides.faecalis	Timepoint	24h	1.1932	0.217345	24	24	3.98475e-05	0.000118203
s__Coprococcus_A.catus_A	Timepoint	24h	1.83556	0.338116	24	24	4.54325e-05	0.000133647
s__Collinsella.sp031296755	Timepoint	24h	2.05375	0.384959	24	24	5.47033e-05	0.000159589
s__Evtepia.gabavorous	Timepoint	24h	1.91553	0.35662	24	24	5.52571e-05	0.000159883
s__Otoolea.saccharolyticum_A	Timepoint	24h	1.14605	0.215857	24	24	5.76992e-05	0.000165592
s__Dysosmobacter.sp944387015	Timepoint	24h	1.53062	0.278305	24	24	5.92926e-05	0.000168793
s__Lentihominibacter.faecis	Timepoint	24h	2.29008	0.436888	24	24	6.73164e-05	0.000190102
s__CAG.177.sp003514385	Timepoint	24h	-1.03767	0.199212	24	24	7.09522e-05	0.000198779
s__Mediterraneibacter.massiliensis	Timepoint	24h	1.69112	0.318268	24	24	7.80481e-05	0.000216937
s__Hominicoprocola.sp003522105	Timepoint	24h	1.5908	0.310297	24	24	8.61241e-05	0.000237514
s__Blautia_A.fusiformis	Timepoint	24h	2.13894	0.411182	24	24	8.69903e-05	0.000238043
s__Eubacterium_I.ramulus	Timepoint	24h	2.10358	0.360914	24	24	0.00010586	0.000287449
s__Dysosmobacter.sp004553545	Timepoint	24h	2.08681	0.413835	24	24	0.00010751	0.000289702
s__Cryptobacteroides.sp000431015	Timepoint	24h	0.751594	0.150491	24	24	0.0001109	0.000296574
s__CAG.238.sp900542245	Timepoint	24h	2.73719	0.544788	24	24	0.000114486	0.000303861
s__Bacteroides.stercoris	Timepoint	24h	1.22008	0.244857	24	24	0.00011718	0.00030869
s__Sellimonas.catena	Timepoint	24h	1.21031	0.243927	24	24	0.00011871	0.000310404
s__Hominiventricola.sp003480725	Timepoint	24h	2.11511	0.388174	24	24	0.000120274	0.000312182
s__Faecalibacterium.prausnitzii_D	Timepoint	24h	1.7175	0.340866	24	24	0.000130105	0.000335234
s__51.20.sp001917175	Timepoint	24h	-1.65515	0.337813	24	23	0.000135261	0.000343505
s__Enterococcus.faecalis	Timepoint	24h	1.09697	0.223839	24	24	0.000134955	0.000343505
s__Schaedlerella.hominis	Timepoint	24h	1.85668	0.379844	24	24	0.000138744	0.000349833
s__Ruthenibacterium.merdipullorum	Timepoint	24h	1.57244	0.314601	24	24	0.000146484	0.00036673
s__CAG.115.sp003531585	Timepoint	24h	-0.882665	0.18203	24	24	0.000150464	0.00037404
s__Enterocloster.sp001517625	Timepoint	24h	1.80926	0.377293	24	24	0.000170873	0.000421805
s__CALXDZ01.sp902478785	Timepoint	24h	1.81776	0.357505	24	24	0.000190465	0.000466903
s__Bilophila.sp900550745	Timepoint	24h	1.02561	0.218002	24	24	0.000204212	0.00049715
s__Desulfovibrio.sp937926875	Timepoint	24h	1.994	0.425287	24	24	0.000211256	0.000510777
s__Faecalibacterium.prausnitzii_J	Timepoint	24h	1.40432	0.302426	24	24	0.000241071	0.000578899
s__Hominicoprocola.sp934835795	Timepoint	24h	1.69833	0.354897	24	24	0.000248332	0.000592305
s__Faecalibacterium.longum	Timepoint	24h	1.45583	0.316003	24	24	0.000273179	0.000647195
s__Vescimonas.sp000435555	Timepoint	24h	-2.50438	0.56116	24	24	0.000341868	0.00080453
s__Ellagibacter.isourolithinifaciens	Timepoint	24h	2.41241	0.459659	24	24	0.000352917	0.000825031
s__SFEL01.sp004557245	Timepoint	24h	1.84377	0.410141	24	24	0.00036664	0.000851474
s__CAG.605.sp937926935	Timepoint	24h	-1.18359	0.272643	24	23	0.00044386	0.00102407
s__Mogibacterium_A.kristiansenii	Timepoint	24h	2.41246	0.552991	24	24	0.000448203	0.00102737
s__Aphodousia.faecalis	Timepoint	24h	2.02886	0.454813	24	24	0.000467497	0.00106469
s__CAG.269.sp003525075	Timepoint	24h	-1.43995	0.338652	24	23	0.0005378	0.00121694
s__Mediterraneibacter.lactaris	Timepoint	24h	1.68783	0.398041	24	24	0.000608514	0.00136819
s__CAG.217.sp000436335	Timepoint	24h	1.27248	0.302991	24	24	0.000636832	0.00142279
s__Faecousia.sp000434635	Timepoint	24h	0.899193	0.215317	24	24	0.000660592	0.0014666
s__Prevotella.lascolaii	Timepoint	24h	1.18979	0.289564	24	24	0.000732493	0.00161606
s__Faecalibacillus.faecis	Timepoint	24h	1.95499	0.474466	24	24	0.000738881	0.00162003
s__Sutterella.merdavium	Timepoint	24h	1.13518	0.276739	24	23	0.000743539	0.00162018
s__CAG.345.sp000433315	Timepoint	24h	1.16984	0.278057	24	24	0.000761464	0.001639
s__Phil1.sp001940855	Timepoint	24h	1.05327	0.254809	24	24	0.000760021	0.001639
s__Clostridium_AP.sp000509125	Timepoint	24h	2.8966	0.708578	24	24	0.000766517	0.00163988
s__Alistipes.excrementigallinarum	Timepoint	24h	0.66692	0.132728	24	24	0.000780276	0.00165926
s__Ruminococcus_E.bromii_B	Timepoint	24h	0.847226	0.208784	24	24	0.000849553	0.00179576
s__Acetatifactor.acetigignens	Timepoint	24h	-0.973966	0.245442	24	24	0.000993337	0.00208719
s__Sutterella.wadsworthensis_A	Timepoint	24h	1.5753	0.367442	24	24	0.00124737	0.00260545
s__Acidaminococcus.fermentans	Timepoint	24h	1.703	0.444366	24	24	0.00133359	0.00276917
s__Veillonella.parvula_A	Timepoint	24h	1.7606	0.462196	24	24	0.00151136	0.00311995
s__Faecalibacillus.intestinalis	Timepoint	24h	1.43959	0.384693	24	24	0.0017059	0.00348689
s__Porcipelethomonas.ammoniilytica	Timepoint	24h	-1.33936	0.360216	24	22	0.00170887	0.00348689
s__Scatosoma.sp003150575	Timepoint	24h	-1.01837	0.275483	24	24	0.00179069	0.00363283
s__Alectryocaccobium.sp900772685	Timepoint	24h	0.973131	0.260869	24	24	0.00205025	0.00411215
s__Agathobaculum.hominis	Timepoint	24h	0.997592	0.274359	24	24	0.0020425	0.00411215
s__Alistipes_A.hominis	Timepoint	24h	0.500981	0.138537	24	24	0.00213252	0.00425298
s__Akkermansia.muciniphila	Timepoint	24h	2.11808	0.471814	24	24	0.00233089	0.00462249
s__Metalachnospira.sp900553995	Timepoint	24h	1.57625	0.403433	24	24	0.00256084	0.00504447
s__CAG.245.sp934119935	Timepoint	24h	-0.726011	0.182038	24	18	0.00257225	0.00504447
s__Alistipes.dispar	Timepoint	24h	-0.758927	0.210835	24	24	0.00307932	0.00600552
s__Blautia_A.wexlerae	Timepoint	24h	0.762627	0.225766	24	24	0.00371353	0.00720261
s__Bacteroides.pullorum	Timepoint	24h	0.999228	0.298132	24	24	0.00406887	0.00784869
s__Desulfovibrio.sp900556755	Timepoint	24h	1.3828	0.422117	24	24	0.00445627	0.00850304
g__Mailhella.g	Timepoint	24h	1.20586	0.367289	24	24	0.00444147	0.00850304
s__Lepagella.sp000437495	Timepoint	24h	1.22926	0.377935	24	24	0.00473166	0.00897997
s__Gallintestinimicrobium.propionicum	Timepoint	24h	0.964136	0.272127	24	24	0.00479754	0.00905633
s__Enterenecus.sp900549885	Timepoint	24h	0.774836	0.234007	24	24	0.00534873	0.0100431
s__UBA644.sp900547165	Timepoint	24h	-0.688491	0.216357	24	24	0.00545239	0.0101836
s__Acidaminococcus.intestini	Timepoint	24h	1.06964	0.339447	24	24	0.00582892	0.0108295
s__Akkermansia.biwaensis	Timepoint	24h	1.75118	0.537597	24	24	0.00597728	0.011047
s__Hominilimicola.fabiformis	Timepoint	24h	2.1087	0.676837	24	24	0.00659313	0.0121217
s__Dysosmobacter.segnis	Timepoint	24h	0.850366	0.273243	24	24	0.00696112	0.012732
s__Hominicoprocola.sp900317525	Timepoint	24h	0.838506	0.271325	24	24	0.00712941	0.0129726
s__Alistipes.avistercoris	Timepoint	24h	0.632915	0.214375	24	24	0.00891432	0.0161372
s__CAG.196.sp002102975	Timepoint	24h	1.41893	0.483013	24	24	0.00919737	0.0165647
s__Prevotella.sp900552675	Timepoint	24h	0.919881	0.31377	24	24	0.0093146	0.0166906
s__CAG.245.sp000435175	Timepoint	24h	-0.620201	0.213805	24	23	0.00994616	0.0177323
s__Parabacteroides.johnsonii	Timepoint	24h	1.1181	0.385861	24	24	0.0100116	0.0177593
s__CAG.964.sp000435335	Timepoint	24h	0.52562	0.184023	24	24	0.0109307	0.0192927
s__Ventricola.sp900542395	Timepoint	24h	1.12687	0.377582	24	24	0.010994	0.0193079
s__Enterococcus_B.lactis	Timepoint	24h	1.55337	0.547492	24	24	0.0113763	0.0198804
s__Lachnospira.hominis	Timepoint	24h	0.697537	0.24654	24	24	0.0115845	0.0201445
s__CAG.170.sp000432135	Timepoint	24h	0.461568	0.16768	24	24	0.0138928	0.02404
s__Borkfalkia.sp944368795	Timepoint	24h	-0.693368	0.255217	24	24	0.0146524	0.0252306
s__Faecalibacterium.prausnitzii_I	Timepoint	24h	0.736741	0.273781	24	24	0.0158799	0.0272117
s__Streptococcus.thermophilus	Timepoint	24h	0.673879	0.25073	24	24	0.0160858	0.0274313
s__Lachnospira.sp000436535	Timepoint	24h	0.571147	0.206387	24	24	0.0166201	0.0282062
s__Phascolarctobacterium.faecium	Timepoint	24h	1.46929	0.55396	24	24	0.0167588	0.0283056
s__Gallibacter.intestinalis	Timepoint	24h	0.940746	0.355577	24	24	0.0169921	0.0284276
s__Alitiscatomonas.sp900066785	Timepoint	24h	-0.569164	0.215074	24	24	0.0169683	0.0284276
s__Lachnospira.sp003451515	Timepoint	24h	0.392499	0.149924	24	24	0.018602	0.0309742
s__CAG.273.sp000435755	Timepoint	24h	0.861239	0.308487	24	24	0.0186946	0.0309822
s__Lachnospira.eligens_A	Timepoint	24h	0.401466	0.150586	24	24	0.0245482	0.0404931
s__Ruminiclostridium_E.siraeum	Timepoint	24h	-0.590895	0.240638	24	24	0.0251286	0.0412577
s__Lepagella.sp002491165	Timepoint	24h	0.826555	0.344557	24	24	0.0281896	0.0460692
s__HGM11616.sp900761075	Timepoint	24h	0.873306	0.372455	24	24	0.0314411	0.0511461
s__Alloprevotella.sp000431275	Timepoint	24h	0.503432	0.215524	24	24	0.0320063	0.0518268
s__CAKRHR01.sp934339005	Timepoint	24h	1.72928	0.754714	24	24	0.0349915	0.0564018
s__Lachnospira.pectinoschiza_A	Timepoint	24h	0.43653	0.191361	24	24	0.0359649	0.0577072
s__Veillonella.nakazawae	Timepoint	24h	0.705036	0.31459	24	24	0.0388833	0.0616684
s__CAG.274.sp900545305	Timepoint	24h	1.12593	0.497153	24	24	0.0390743	0.0616684
s__PeH17.sp000435055	Timepoint	24h	0.370703	0.165755	24	24	0.0393071	0.0616684
s__Prevotella.rara	Timepoint	24h	0.667459	0.298941	24	24	0.0393027	0.0616684
s__CAG.269.sp001916035	Timepoint	24h	-0.568205	0.249347	24	23	0.03861	0.0616684
s__CAG.267.sp001917135	Timepoint	24h	0.593668	0.267185	24	24	0.0401508	0.0627133
s__Merdimorpha.sp002314265	Timepoint	24h	0.762402	0.345234	24	24	0.0412402	0.0641312
s__Roseburia.inulinivorans	Timepoint	24h	0.389354	0.179978	24	24	0.0451147	0.0698487
s__Merdicola.sp001915925	Timepoint	24h	0.505361	0.236303	24	24	0.0472788	0.0728795
s__Onthousia.sp000438295	Timepoint	24h	1.4188	0.645114	24	24	0.048092	0.0738107
s__Haemophilus_D.sp001811025	Timepoint	24h	-0.777565	0.369112	24	24	0.0503139	0.0768866
s__Evtepia.sp004556345	Timepoint	24h	0.938704	0.451968	24	24	0.0557822	0.0848755
s__Anthropogastromicrobium.aceti	Timepoint	24h	-0.466182	0.232817	24	24	0.0614628	0.0931174
s__Scatosoma.sp944375795	Timepoint	24h	-0.505684	0.257403	24	24	0.0660275	0.0996055
s__UBA737.sp944384845	Timepoint	24h	-0.591649	0.301636	24	24	0.0664141	0.0997624
s__Otoolea.fessa	Timepoint	24h	0.608979	0.310141	24	24	0.0670921	0.100354
s__Scatocola.faecipullorum	Timepoint	24h	-0.793134	0.415275	24	24	0.0733018	0.109179
s__Lawsonibacter.sp019424865	Timepoint	24h	0.609516	0.3212	24	24	0.0748628	0.111036
s__CAG.475.sp000434435	Timepoint	24h	-0.474968	0.252042	24	24	0.0767163	0.113309
s__Dialister.invisus	Timepoint	24h	0.45916	0.23969	24	24	0.0770556	0.113336
s__UBA11524.sp000437595	Timepoint	24h	-0.662007	0.352985	24	24	0.0780129	0.114268
s__Hominimerdicola.aceti	Timepoint	24h	-0.474075	0.256689	24	24	0.0822451	0.119969
s__COE1.sp001916965	Timepoint	24h	-0.608039	0.338388	24	24	0.0901453	0.130952
s__Roseburia.intestinalis	Timepoint	24h	-0.45637	0.256586	24	24	0.0931884	0.134818
s__Odoribacter.splanchnicus	Timepoint	24h	-0.315754	0.178134	24	24	0.0942201	0.135754
s__Alistipes_A.ihumii	Timepoint	24h	-0.405632	0.214296	24	24	0.098232	0.140959
s__Hominenteromicrobium.mulieris	Timepoint	24h	-0.706103	0.379786	24	24	0.102021	0.145803
s__CAG.269.sp001916005	Timepoint	24h	-0.670349	0.380774	24	24	0.108389	0.154279
s__Alistipes.communis	Timepoint	24h	0.276191	0.163454	24	24	0.109891	0.155789
s__Butyribacter.sp003529475	Timepoint	24h	-0.989563	0.594001	24	24	0.114046	0.160556
s__Gemmiger.sp900539695	Timepoint	24h	0.813339	0.488391	24	24	0.114163	0.160556
s__Prevotella.sp900313215	Timepoint	24h	-1.02044	0.622547	24	24	0.119557	0.167475
s__Duodenibacillus.intestinavium	Timepoint	24h	0.758591	0.463154	24	21	0.121856	0.17002
s__Prevotella.faecis	Timepoint	24h	-0.892995	0.551228	24	24	0.12363	0.171817
s__Caccoplasma.intestinavium	Timepoint	24h	0.521853	0.32293	24	24	0.124501	0.172348
s__Vescimonas.cirricatena	Timepoint	24h	0.465907	0.289363	24	24	0.126267	0.17411
s__Vescimonas.sp000435975	Timepoint	24h	-0.347926	0.221002	24	24	0.134909	0.185303
s__Duodenibacillus.sp900552545	Timepoint	24h	0.531603	0.321151	24	24	0.138673	0.189237
s__CAG.314.sp000437915	Timepoint	24h	-0.629372	0.405267	24	24	0.138845	0.189237
s__UMGS911.sp003343545	Timepoint	24h	-0.614803	0.404824	24	24	0.147218	0.199876
s__CAG.269.sp000431335	Timepoint	24h	-0.48789	0.322848	24	24	0.149101	0.201658
s__Allisonella.histaminiformans	Timepoint	24h	0.733736	0.489801	24	24	0.152464	0.205419
s__Limisoma.sp000437795	Timepoint	24h	0.56973	0.387867	24	24	0.160133	0.214931
s__Lachnospira.sp000436475	Timepoint	24h	0.254935	0.174074	24	24	0.161464	0.215897
s__UMGS1322.sp905200615	Timepoint	24h	0.499709	0.338929	24	24	0.163015	0.217149
s__UBA4372.sp900543815	Timepoint	24h	-0.659039	0.461448	24	24	0.17135	0.227393
s__Butyricimonas.paravirosa	Timepoint	24h	0.39613	0.28135	24	24	0.177166	0.234231
s__Woodwardibium.sp900760275	Timepoint	24h	0.568426	0.410031	24	24	0.18357	0.241791
s__Phascolarctobacterium_A.succinatutens_B	Timepoint	24h	0.357759	0.260927	24	24	0.18876	0.247704
s__Onthocola_B.sp000438075	Timepoint	24h	-0.549574	0.40307	24	20	0.191754	0.2507
s__CAG.103.sp900543625	Timepoint	24h	0.421648	0.312448	24	24	0.194877	0.253843
s__Streptococcus.salivarius_D	Timepoint	24h	-0.545317	0.397082	24	24	0.204945	0.265976
s__Faecousia.sp000435995	Timepoint	24h	-0.494817	0.38141	24	24	0.211846	0.273925
s__Phocaeicola.coprophilus	Timepoint	24h	0.444627	0.344148	24	24	0.213657	0.275259
s__CAG.611.sp000434175	Timepoint	24h	-0.471554	0.376005	24	24	0.226771	0.291092
s__Gabonibacter.massiliensis	Timepoint	24h	0.238271	0.196927	24	24	0.242857	0.31061
s__Wujia.chipingensis	Timepoint	24h	0.355662	0.286998	24	24	0.246355	0.313947
s__Avimonoglobus.intestinipullorum	Timepoint	24h	-0.540836	0.470023	24	24	0.265801	0.3363
s__UMGS1591.sp905198295	Timepoint	24h	-0.284749	0.24727	24	24	0.265436	0.3363
s__Sodaliphilus.sp004557565	Timepoint	24h	0.43858	0.38862	24	24	0.27476	0.346394
s__Butyricimonas.faecihominis	Timepoint	24h	0.177026	0.157984	24	24	0.278069	0.349318
s__Hominisplanchenecus.faecis	Timepoint	24h	0.598714	0.536938	24	24	0.282404	0.353506
s__CAG.266.sp019117495	Timepoint	24h	0.503396	0.460158	24	24	0.28923	0.360771
s__Prevotella.sp003447235	Timepoint	24h	0.658886	0.611863	24	24	0.296591	0.36865
s__CAG.349.sp003539515	Timepoint	24h	0.252047	0.238555	24	24	0.305498	0.378388
s__Roseburia_C.amylophila	Timepoint	24h	0.306253	0.292982	24	24	0.314166	0.387765
s__Phocaeicola.plebeius_A	Timepoint	24h	0.447555	0.42791	24	24	0.328505	0.40405
g__Intestinibacter.g	Timepoint	24h	0.437961	0.445592	24	24	0.339452	0.416064
s__Anaerostipes.hadrus	Timepoint	24h	0.316371	0.329296	24	24	0.350145	0.426211
s__Eubacterium_R.sp000434995	Timepoint	24h	-0.362518	0.376542	24	24	0.349166	0.426211
s__Sarcina.perfringens	Timepoint	24h	-0.223104	0.235543	24	24	0.356811	0.432833
s__Anaerostipes.amylophilus	Timepoint	24h	0.435896	0.456298	24	24	0.359768	0.434925
s__Barnesiella.intestinihominis	Timepoint	24h	-0.217752	0.232989	24	24	0.363081	0.437432
s__Prevotella.sp004558865	Timepoint	24h	0.271432	0.292768	24	24	0.36684	0.440457
s__Roseburia.hominis	Timepoint	24h	0.224661	0.246348	24	24	0.374537	0.446661
s__Prevotella.sp002251385	Timepoint	24h	0.310787	0.340242	24	24	0.373791	0.446661
s__HGM13006.sp949289625	Timepoint	24h	0.243433	0.271974	24	24	0.383253	0.455516
s__Eubacterium_R.sp000436835	Timepoint	24h	0.136777	0.153288	24	24	0.390121	0.462123
s__CAG.417.sp000432835	Timepoint	24h	0.320644	0.370626	24	24	0.399005	0.470814
s__Jutongia.sp003524945	Timepoint	24h	-0.486822	0.564075	24	24	0.400125	0.470814
s__Alitiscatomonas.sp900066535	Timepoint	24h	-0.174402	0.2032	24	24	0.402679	0.472245
s__CAZU01.sp000432275	Timepoint	24h	0.307303	0.363796	24	24	0.410003	0.479242
s__Agathobacter.rectalis	Timepoint	24h	-0.263961	0.316783	24	24	0.416256	0.484945
s__UBA10281.sp900767885	Timepoint	24h	-0.211338	0.255078	24	24	0.418854	0.486245
s__Lachnospira.sp000437735	Timepoint	24h	0.254504	0.308034	24	24	0.420127	0.486245
s__Butyrivibrio_A.sp000431815	Timepoint	24h	0.175059	0.220409	24	24	0.439445	0.506941
s__Acetatifactor.intestinalis	Timepoint	24h	0.12163	0.1611	24	24	0.460586	0.529599
s__Prevotella.sp945863825	Timepoint	24h	-0.370648	0.494186	24	24	0.463498	0.531217
s__Eubacterium_F.sp003491505	Timepoint	24h	-0.303371	0.405364	24	24	0.467571	0.534151
s__Mesosutterella.multiformis	Timepoint	24h	0.307838	0.441613	24	16	0.493056	0.561448
s__Butyribacter.hominis	Timepoint	24h	-0.203467	0.295132	24	24	0.499868	0.567375
s__Ruminococcus_C.sp000433635	Timepoint	24h	0.191919	0.280178	24	24	0.503087	0.569198
s__Prevotella.copri_B	Timepoint	24h	0.241991	0.358558	24	24	0.508816	0.57384
s__Caecibacter.massiliensis	Timepoint	24h	0.310666	0.471527	24	24	0.518816	0.583255
s__CAG.103.sp000432375	Timepoint	24h	0.192037	0.296904	24	24	0.526399	0.589901
s__Butyrivibrio_A.crossotus	Timepoint	24h	0.144775	0.227127	24	24	0.532344	0.594676
s__UMGS731.sp900544985	Timepoint	24h	0.181706	0.288146	24	24	0.540518	0.601901
s__Gemmiger.formicilis	Timepoint	24h	0.180555	0.293838	24	24	0.547039	0.607248
s__Coprobacter.fastidiosus	Timepoint	24h	-0.170782	0.280557	24	24	0.554313	0.613393
s__Butyribacter.sp000436755	Timepoint	24h	-0.243425	0.411796	24	24	0.562212	0.62019
s__CAG.313.sp003539625	Timepoint	24h	-0.269662	0.460596	24	24	0.565928	0.622345
s__CAG.194.sp000432915	Timepoint	24h	-0.182947	0.332802	24	24	0.589662	0.646431
s__Pararoseburia.sp900546435	Timepoint	24h	0.1169	0.212548	24	24	0.591972	0.646954
s__UBA6398.sp003150315	Timepoint	24h	-0.152151	0.29084	24	24	0.607737	0.662134
s__Dysosmobacter.faecalis_A	Timepoint	24h	0.169543	0.3392	24	24	0.623784	0.675448
s__Faecousia.sp003525905	Timepoint	24h	-0.110418	0.220266	24	24	0.622619	0.675448
s__UBA6398.sp900550635	Timepoint	24h	0.156531	0.339267	24	24	0.650374	0.702086
s__Butyricimonas.virosa	Timepoint	24h	-0.0976994	0.228601	24	24	0.674467	0.725875
s__Alistipes.putredinis	Timepoint	24h	0.100662	0.241729	24	24	0.682308	0.732082
s__Merdicola.sp018371855	Timepoint	24h	0.0967286	0.251634	24	21	0.705465	0.754634
s__Scatosoma.sp900542935	Timepoint	24h	-0.0794549	0.221478	24	24	0.724201	0.772335
s__Stercorousia.sp000437435	Timepoint	24h	0.125484	0.366028	24	24	0.735932	0.782296
s__Megamonas.funiformis	Timepoint	24h	0.411485	1.2097	24	23	0.737974	0.782296
s__Phocaeicola.coprocola	Timepoint	24h	0.108903	0.414164	24	24	0.795752	0.841019
s__Sutterella.wadsworthensis	Timepoint	24h	-0.228649	0.901815	24	24	0.80289	0.84603
s__CAG.103.sp900757655	Timepoint	24h	-0.0675971	0.279393	24	24	0.811719	0.852788
s__F23.B02.sp001916715	Timepoint	24h	0.06973	0.305741	24	24	0.822318	0.86136
s__Huintestinicola.butyrica	Timepoint	24h	-0.127668	0.6081	24	24	0.836205	0.873315
s__Vescimonas.coprocola	Timepoint	24h	-0.0680015	0.364139	24	24	0.85411	0.881815
s__Alitiscatomonas.sp900066055	Timepoint	24h	0.039282	0.210336	24	24	0.854061	0.881815
s__Eubacterium_R.sp000433975	Timepoint	24h	-0.0497606	0.254251	24	24	0.847154	0.881815
s__Coprococcus.aceti	Timepoint	24h	0.0651166	0.345834	24	24	0.854336	0.881815
s__UMGS872.sp900546275	Timepoint	24h	0.0410359	0.317635	24	24	0.898722	0.924924
s__Agathobacter.faecis	Timepoint	24h	-0.0354938	0.323776	24	24	0.913991	0.937903
s__Prevotella.sp900546535	Timepoint	24h	0.0415821	0.424992	24	24	0.923202	0.944609
s__CAG.557.sp000435275	Timepoint	24h	0.0236666	0.262854	24	24	0.92931	0.948111
s__Eubacterium_G.ventriosum	Timepoint	24h	-0.049747	0.581931	24	24	0.932879	0.949009
s__CAG.1031.sp000431215	Timepoint	24h	-0.0373956	0.556612	24	23	0.947233	0.958089
s__Merdousia.sp900545705	Timepoint	24h	-0.0266124	0.380169	24	22	0.945009	0.958089
s__UMGS1591.sp900553255	Timepoint	24h	-0.0088889	0.18432	24	24	0.962099	0.970345
s__Scatacola_A.faecigallinarum	Timepoint	24h	-0.019	0.479313	24	24	0.96904	0.974562
s__CAG.1000.sp000434555	Timepoint	24h	-0.0013901	0.349178	24	20	0.996878	0.996878
s__Ruminococcus.sp900540005	Timepoint	24h	0.0023783	0.318401	24	24	0.994127	0.996878

## Sheet: DA MAN
feature	metadata	value	coef	stderr	N	N.not.0	pval	qval
s__Dysosmobacter.faecalis	Condition	NSC	2.0729	0.135323	12	12	2.15107e-05	0.00759326
s__Bittarella.massiliensis	Condition	NSC	0.654585	0.148899	12	12	0.0070471	0.589271
s__Streptococcus.salivarius_D	Condition	NSC	0.700675	0.431673	12	12	0.165482	0.589271
s__Dorea_D.hominis	Condition	NSC	1.06394	0.652791	12	12	0.164065	0.589271
s__Enterocloster.bolteae	Condition	NSC	0.615643	0.338375	12	12	0.128507	0.589271
s__CALXDZ01.sp902478785	Condition	NSC	0.222195	0.119756	12	12	0.122693	0.589271
s__Prevotella.sp900552675	Condition	NSC	0.143369	0.0785479	12	12	0.127547	0.589271
s__Dorea.formicigenerans	Condition	NSC	0.551442	0.360906	12	12	0.187066	0.589271
s__Mediterraneibacter.faecis	Condition	NSC	0.607343	0.280098	12	12	0.0823168	0.589271
s__Fimenecus.sp000432435	Condition	NSC	0.258449	0.15473	12	12	0.155723	0.589271
s__Faecalibacterium.duncaniae	Condition	NSC	0.252154	0.143059	12	12	0.138262	0.589271
s__UBA6398.sp003150315	Condition	NSC	0.142931	0.0940857	12	12	0.18919	0.589271
s__Lawsonibacter.sp019424865	Condition	NSC	0.225308	0.0860452	12	12	0.0471841	0.589271
s__51.20.sp001917175	Condition	NSC	0.0806033	0.0391406	12	12	0.0945144	0.589271
s__Enterocloster.citroniae	Condition	NSC	0.361829	0.143164	12	12	0.0526977	0.589271
s__Blautia_A.faecis	Condition	NSC	0.688394	0.334807	12	12	0.094904	0.589271
s__Streptococcus.thermophilus	Condition	NSC	0.427858	0.228286	12	12	0.119762	0.589271
s__Bacteroides.stercoris	Condition	NSC	0.294713	0.171181	12	12	0.145753	0.589271
s__Fusicatenibacter.saccharivorans	Condition	NSC	0.403609	0.17672	12	12	0.0711913	0.589271
s__Evtepia.excrementipullorum	Condition	NSC	0.249974	0.139234	12	12	0.132549	0.589271
s__Eisenbergiella.porci	Condition	NSC	1.38464	0.508079	12	12	0.0415156	0.589271
s__Sellimonas.intestinalis	Condition	NSC	0.608738	0.315307	12	12	0.111402	0.589271
s__Lachnospira.sp000436535	Condition	NSC	0.204276	0.11062	12	12	0.124084	0.589271
s__Eggerthella.lenta	Condition	NSC	0.767074	0.474976	12	12	0.167237	0.589271
s__Otoolea.saccharolyticum_A	Condition	NSC	0.314381	0.189244	12	12	0.157555	0.589271
s__CALXDZ01.sp944387205	Condition	NSC	0.195777	0.0894024	12	12	0.0801133	0.589271
s__CAG.196.sp002102975	Condition	NSC	0.199206	0.0892497	12	12	0.0759729	0.589271
s__Eubacterium_R.sp000436835	Condition	NSC	0.199462	0.0795163	12	12	0.0539303	0.589271
s__CAG.1031.sp000431215	Condition	NSC	0.962123	0.540936	12	11	0.135434	0.589271
s__CAG.170.sp000432135	Condition	NSC	0.12905	0.0819971	12	12	0.176339	0.589271
s__Blautia_A.sp900066205	Condition	NSC	0.531877	0.265401	12	12	0.101414	0.589271
s__Oliverpabstia.faecicola	Condition	NSC	0.258705	0.164282	12	12	0.176127	0.589271
s__Scatosoma.sp900542935	Condition	NSC	0.236831	0.146221	12	12	0.166226	0.589271
s__Alistipes.dispar	Condition	NSC	-0.305707	0.180534	12	12	0.151167	0.589271
s__Avimonoglobus.intestinipullorum	Condition	NSC	0.359149	0.219054	12	12	0.162025	0.589271
s__Faecalibacterium.longum	Condition	NSC	0.113153	0.0750456	12	12	0.191972	0.589271
s__Butyribacter.sp000436755	Condition	NSC	0.430905	0.212557	12	12	0.0984562	0.589271
s__Eubacterium_F.sp003491505	Condition	NSC	0.550393	0.304579	12	12	0.130565	0.589271
s__Roseburia.inulinivorans	Condition	NSC	0.256466	0.153209	12	12	0.154994	0.589271
s__CAG.274.sp900545305	Condition	NSC	0.538668	0.298251	12	12	0.130729	0.589271
s__Enterocloster.sp000431375	Condition	NSC	0.495262	0.31668	12	12	0.178604	0.589271
s__Lachnospira.pectinoschiza_A	Condition	NSC	0.179006	0.0706891	12	12	0.0523833	0.589271
s__Alistipes.senegalensis	Condition	NSC	-0.402045	0.220904	12	12	0.128409	0.589271
s__Gemmiger.qucibialis	Condition	NSC	0.201171	0.107133	12	12	0.119218	0.589271
s__Lachnospira.hominis	Condition	NSC	0.305594	0.200054	12	12	0.187157	0.589271
s__Ruminococcus_C.sp000433635	Condition	NSC	0.366076	0.159376	12	12	0.0700405	0.589271
s__CAG.103.sp900757655	Condition	NSC	0.205086	0.118216	12	12	0.143295	0.589271
s__Blautia_A.fusiformis	Condition	NSC	0.716656	0.422402	12	12	0.150531	0.589271
s__Enterocloster.sp001517625	Condition	NSC	0.450216	0.169939	12	12	0.0454654	0.589271
s__Dysosmobacter.sp902490355	Condition	NSC	0.334618	0.128236	12	12	0.0477044	0.589271
g__CALXCQ01.g	Condition	NSC	0.32697	0.202078	12	12	0.166578	0.589271
s__Parasutterella.gallistercoris	Condition	NSC	0.127595	0.0704212	12	12	0.129757	0.589271
s__Lachnospira.sp003451515	Condition	NSC	0.287144	0.147714	12	12	0.109519	0.589271
s__CAG.273.sp000435755	Condition	NSC	0.213588	0.0853632	12	12	0.0543499	0.589271
s__Akkermansia.muciniphila	Condition	NSC	-0.33228	0.220192	12	12	0.191664	0.589271
s__Bifidobacterium.pseudocatenulatum	Condition	NSC	0.26208	0.143232	12	12	0.126807	0.589271
s__Alistipes.timonensis	Condition	NSC	-0.238633	0.150496	12	12	0.173679	0.589271
s__CAJFUR01.sp904420575	Condition	NSC	1.0136	0.610904	12	12	0.157977	0.589271
s__Metalachnospira.sp900553995	Condition	NSC	0.550783	0.214502	12	12	0.0501731	0.589271
s__Lawsonibacter.sp000177015	Condition	NSC	0.397776	0.198692	12	12	0.101683	0.589271
s__Alistipes.avistercoris	Condition	NSC	-0.304811	0.198187	12	12	0.184661	0.589271
s__Dysosmobacter.sp004553545	Condition	NSC	0.780801	0.42639	12	12	0.126574	0.589271
s__Ruminococcus_E.sp934476515	Condition	NSC	0.193279	0.11256	12	12	0.146605	0.589271
s__Alistipes_A.hominis	Condition	NSC	-0.150591	0.0937884	12	12	0.169259	0.589271
s__Bacteroides.eggerthii	Condition	NSC	0.36188	0.187355	12	12	0.111274	0.589271
s__Lawsonibacter.asaccharolyticus	Condition	NSC	0.239711	0.113561	12	12	0.0885249	0.589271
s__Eubacterium_G.sp000434315	Condition	NSC	0.72427	0.261777	12	12	0.0395173	0.589271
s__Eubacterium_I.ramulus	Condition	NSC	0.464946	0.203159	12	12	0.0707744	0.589271
s__Lawsonibacter.sp900545895	Condition	NSC	0.145702	0.080181	12	12	0.128879	0.589271
s__Agathobacter.rectalis	Condition	NSC	0.330585	0.178054	12	12	0.122496	0.589271
s__Alitiscatomonas.sp900066055	Condition	NSC	0.213852	0.135864	12	12	0.176297	0.589271
s__Alitiscatomonas.aceti	Condition	NSC	0.289409	0.132189	12	12	0.0801611	0.589271
s__Anaerostipes.caccae	Condition	NSC	0.854128	0.387375	12	12	0.0786064	0.589271
s__UBA10281.sp900767885	Condition	NSC	0.280981	0.127631	12	12	0.0789431	0.589271
s__Onthousia.sp000438295	Condition	NSC	0.829938	0.428731	12	12	0.110665	0.589271
s__Hominicoprocola.sp900317525	Condition	NSC	0.236094	0.140781	12	12	0.154381	0.589271
s__Onthocola_B.sp000438075	Condition	NSC	0.791053	0.520496	12	10	0.189032	0.589271
s__CAG.1000.sp000434555	Condition	NSC	0.702921	0.378698	12	10	0.122576	0.589271
s__CAG.611.sp000434175	Condition	NSC	0.453265	0.194941	12	12	0.067619	0.589271
s__CAG.417.sp000432835	Condition	NSC	0.27255	0.16768	12	12	0.165001	0.589271
s__CAG.245.sp934119935	Condition	NSC	0.265787	0.156554	12	7	0.150316	0.589271
s__CAG.269.sp001916035	Condition	NSC	0.408612	0.238506	12	12	0.147345	0.589271
s__Anaerotignum.faecicola	Condition	NSC	0.314668	0.161049	12	12	0.108135	0.589271
s__Jutongia.sp003524945	Condition	NSC	0.376024	0.245125	12	12	0.185612	0.589271
s__Oliverpabstia.intestinalis	Condition	NSC	0.316505	0.186591	12	12	0.150604	0.589271
s__Muricomes.sp000509105	Condition	NSC	1.37554	0.750961	12	12	0.126489	0.589271
s__Eisenbergiella.tayi	Condition	NSC	1.00782	0.455689	12	12	0.077943	0.589271
s__Anaerobutyricum.soehngenii	Condition	NSC	0.735589	0.465302	12	12	0.174745	0.589271
s__Enterocloster.pacaense	Condition	NSC	0.666703	0.395569	12	12	0.152719	0.589271
s__HGM11616.sp900761075	Condition	NSC	0.426737	0.279544	12	12	0.1874	0.589271
s__Scatosoma.sp003150575	Condition	NSC	0.177649	0.108495	12	12	0.162473	0.589271
s__CAG.557.sp000435275	Condition	NSC	0.167244	0.0556025	12	12	0.0298295	0.589271
s__Lachnospira.sp000437735	Condition	NSC	0.297135	0.172921	12	12	0.146377	0.589271
s__Dialister.invisus	Condition	NSC	0.405596	0.190229	12	12	0.0861699	0.589271
s__CAG.177.sp003514385	Condition	NSC	0.222174	0.117283	12	12	0.116707	0.589271
s__UMGS1322.sp905200615	Condition	NSC	0.546949	0.272054	12	12	0.100589	0.589271
s__Butyrivibrio_A.sp000431815	Condition	NSC	0.281093	0.136643	12	12	0.0947779	0.589271
s__Faecalibacterium.sp900758465	Condition	NSC	0.19718	0.113525	12	12	0.142916	0.589271
s__Butyrivibrio_A.crossotus	Condition	NSC	0.247121	0.160426	12	12	0.184089	0.589271
s__Parasutterella.sp900552195	Condition	NSC	0.140947	0.0629701	12	12	0.0753735	0.589271
s__Megamonas.funiformis	Condition	NSC	-2.2452	1.37942	12	11	0.164529	0.589271
s__Otoolea.fessa	Condition	NSC	0.339134	0.162237	12	12	0.0908582	0.589271
s__Dorea_A.amylophila	Condition	NSC	0.823584	0.436733	12	12	0.0886758	0.589271
s__Dysosmobacter.welbionis	Condition	NSC	0.448701	0.186747	12	12	0.0614136	0.589271
s__UBA6398.sp900550635	Condition	NSC	0.166794	0.100439	12	12	0.157676	0.589271
s__Lachnospira.sp000436475	Condition	NSC	0.2583	0.127249	12	12	0.0981264	0.589271
s__Acetatifactor.intestinalis	Condition	NSC	0.266687	0.162032	12	12	0.160704	0.589271
s__Ruminococcus.sp900540005	Condition	NSC	0.349464	0.194047	12	12	0.131601	0.589271
s__CAG.194.sp000432915	Condition	NSC	0.4145	0.174657	12	12	0.0636973	0.589271
s__Wujia.chipingensis	Condition	NSC	0.388743	0.214797	12	12	0.130103	0.589271
s__HGM13006.sp949289625	Condition	NSC	0.197308	0.125427	12	12	0.176509	0.589271
s__Alistipes.shahii	Condition	NSC	-0.395595	0.205702	12	12	0.112474	0.589271
s__Acetatifactor.acetigignens	Condition	NSC	0.193361	0.110402	12	12	0.140264	0.589271
s__Merdicola.sp018371855	Condition	NSC	0.628346	0.310013	12	10	0.0985075	0.589271
s__Evtepia.gabavorous	Condition	NSC	0.848316	0.472476	12	12	0.132529	0.589271
s__Ruthenibacterium.merdipullorum	Condition	NSC	0.24167	0.165954	12	12	0.205099	0.593386
s__Bilophila.sp900550745	Condition	NSC	0.127714	0.0915014	12	12	0.221601	0.593386
s__Mediterraneibacter.massiliensis	Condition	NSC	0.339646	0.252079	12	12	0.235694	0.593386
s__Alitiscatomonas.sp900066785	Condition	NSC	0.193185	0.154313	12	12	0.265979	0.593386
s__Hominenteromicrobium.mulieris	Condition	NSC	0.494907	0.36108	12	12	0.228819	0.593386
s__CAKRHR01.sp934339005	Condition	NSC	-1.40382	0.972619	12	12	0.208518	0.593386
s__Dorea_A.longicatena	Condition	NSC	0.485972	0.365551	12	12	0.241133	0.593386
s__Dysosmobacter.sp944387015	Condition	NSC	0.182932	0.142787	12	12	0.25634	0.593386
s__Alistipes.finegoldii	Condition	NSC	-0.166582	0.133234	12	12	0.266516	0.593386
s__Ruminococcus_E.intestinalis	Condition	NSC	0.112429	0.0803731	12	12	0.22073	0.593386
s__UMGS911.sp900545935	Condition	NSC	0.273272	0.220607	12	12	0.270425	0.593386
s__Scatacola_A.faecigallinarum	Condition	NSC	0.200118	0.152781	12	12	0.247201	0.593386
s__Phocaeicola.massiliensis	Condition	NSC	0.0949371	0.0668886	12	12	0.215026	0.593386
s__Ventricola.sp900542395	Condition	NSC	0.27817	0.209001	12	12	0.240667	0.593386
s__Veillonella.nakazawae	Condition	NSC	0.237109	0.177143	12	12	0.238364	0.593386
s__Duodenibacillus.sp900552545	Condition	NSC	-0.518191	0.418323	12	12	0.270424	0.593386
s__Bariatricus.comes	Condition	NSC	0.56547	0.441128	12	12	0.256108	0.593386
s__Lachnospira.eligens_A	Condition	NSC	0.170028	0.137083	12	12	0.269881	0.593386
s__Alistipes.onderdonkii	Condition	NSC	-0.147833	0.108324	12	12	0.230544	0.593386
s__Faecalibacterium.prausnitzii_I	Condition	NSC	0.226453	0.163692	12	12	0.225121	0.593386
s__Faecalibacterium.prausnitzii	Condition	NSC	0.16292	0.126303	12	12	0.253517	0.593386
s__Hominilimicola.fabiformis	Condition	NSC	0.384219	0.306491	12	12	0.265408	0.593386
s__Faecalibacterium.prausnitzii_D	Condition	NSC	0.186173	0.136349	12	12	0.230345	0.593386
s__Enteroscipio.rubneri	Condition	NSC	0.494715	0.396024	12	12	0.266883	0.593386
s__Escherichia.coli	Condition	NSC	0.205297	0.165372	12	12	0.269511	0.593386
s__Evtepia.sp004556345	Condition	NSC	0.251	0.176697	12	12	0.214701	0.593386
s__Enorma.sp000333815	Condition	NSC	0.522472	0.420785	12	12	0.269431	0.593386
s__Alistipes.sp900541585	Condition	NSC	-0.25636	0.174841	12	12	0.202487	0.593386
s__Bifidobacterium.catenulatum	Condition	NSC	0.148065	0.106016	12	12	0.221355	0.593386
s__Mediterraneibacter.lactaris	Condition	NSC	0.250292	0.202158	12	12	0.270638	0.593386
s__Anaerobutyricum.hallii	Condition	NSC	0.436474	0.317358	12	12	0.227451	0.593386
s__Agathobacter.faecis	Condition	NSC	0.352864	0.240971	12	12	0.202984	0.593386
s__Anaerostipes.hadrus	Condition	NSC	0.315638	0.216841	12	12	0.205264	0.593386
s__Phocaeicola.coprophilus	Condition	NSC	0.133746	0.102614	12	12	0.249228	0.593386
s__CAG.269.sp003525075	Condition	NSC	0.235545	0.189237	12	11	0.268399	0.593386
s__Ruminococcus_E.bromii_B	Condition	NSC	0.254587	0.187478	12	12	0.232544	0.593386
s__Phocaeicola.coprocola	Condition	NSC	0.180181	0.134095	12	12	0.236803	0.593386
s__CAG.217.sp000436335	Condition	NSC	0.18613	0.145956	12	12	0.25826	0.593386
s__Ellagibacter.isourolithinifaciens	Condition	NSC	0.810439	0.553064	12	12	0.202717	0.593386
s__Coprococcus.aceti	Condition	NSC	0.221239	0.163517	12	12	0.234012	0.593386
s__Enterocloster.lavalensis	Condition	NSC	0.411883	0.277991	12	12	0.198529	0.593386
s__Ruminococcus_B.gnavus	Condition	NSC	0.498283	0.401504	12	12	0.26964	0.593386
s__Pararoseburia.sp900546435	Condition	NSC	0.311064	0.211753	12	12	0.201775	0.593386
s__Caccoplasma.intestinavium	Condition	NSC	-0.125129	0.0959488	12	12	0.248996	0.593386
s__CAG.266.sp019117495	Condition	NSC	-0.448166	0.34784	12	12	0.253994	0.593386
s__Alitiscatomonas.sp900066535	Condition	NSC	0.232052	0.160615	12	12	0.208137	0.593386
s__Vescimonas.cirricatena	Condition	NSC	0.162708	0.133567	12	12	0.277497	0.604423
s__Adlercreutzia.rubneri	Condition	NSC	0.378341	0.311751	12	12	0.279096	0.604423
s__Clostridium_AP.sp000509125	Condition	NSC	0.455929	0.394265	12	12	0.299763	0.609882
s__Blautia_A.obeum	Condition	NSC	0.277091	0.237648	12	12	0.296213	0.609882
s__Alistipes.communis	Condition	NSC	-0.140041	0.120646	12	12	0.29814	0.609882
s__Roseburia.hominis	Condition	NSC	0.356149	0.301108	12	12	0.290062	0.609882
s__Roseburia.intestinalis	Condition	NSC	0.387343	0.328664	12	12	0.291609	0.609882
s__CAG.103.sp000432375	Condition	NSC	0.121326	0.103112	12	12	0.292297	0.609882
s__Agathobaculum.hominis	Condition	NSC	0.296989	0.255104	12	12	0.296872	0.609882
s__UMGS731.sp900544985	Condition	NSC	0.212318	0.179962	12	12	0.291152	0.609882
g__Collinsella.g	Condition	NSC	0.633079	0.550747	12	12	0.30235	0.609882
s__Lepagella.sp000437495	Condition	NSC	0.127113	0.110313	12	12	0.301299	0.609882
s__Mediterraneibacter.torques	Condition	NSC	0.181868	0.152598	12	12	0.286814	0.609882
s__Anaerotardibacter.sp000436075	Condition	NSC	0.557199	0.468568	12	12	0.287768	0.609882
s__Collinsella.sp031295385	Condition	NSC	0.598541	0.52544	12	12	0.306267	0.61088
s__Haemophilus_D.sp001811025	Condition	NSC	0.272895	0.239587	12	12	0.306305	0.61088
s__COE1.sp001916965	Condition	NSC	0.30602	0.273881	12	12	0.314639	0.621406
s__Faecalibacterium.prausnitzii_J	Condition	NSC	0.155669	0.139469	12	12	0.315104	0.621406
s__Pseudoflavonifractor_A.gallinarum	Condition	NSC	0.128914	0.117506	12	12	0.322608	0.622554
s__CAG.349.sp003539515	Condition	NSC	0.143928	0.130363	12	12	0.319846	0.622554
s__Collinsella.sp002391315	Condition	NSC	0.561181	0.511676	12	12	0.32274	0.622554
s__Sellimonas.catena	Condition	NSC	0.392761	0.356334	12	12	0.320569	0.622554
s__Anthropogastromicrobium.aceti	Condition	NSC	0.20247	0.186698	12	12	0.327653	0.628595
s__UMGS911.sp003343545	Condition	NSC	-0.417882	0.388101	12	12	0.330785	0.631174
s__Faecalibacterium.hattorii	Condition	NSC	0.15363	0.145504	12	12	0.339361	0.633606
s__Mogibacterium_A.kristiansenii	Condition	NSC	0.422532	0.401429	12	12	0.340724	0.633606
s__Butyribacter.hominis	Condition	NSC	0.218884	0.205855	12	12	0.336283	0.633606
s__Akkermansia.biwaensis	Condition	NSC	0.1741	0.162931	12	12	0.334121	0.633606
s__Otoolea.symbiosa	Condition	NSC	0.395995	0.376484	12	12	0.341034	0.633606
s__Butyricimonas.paravirosa	Condition	NSC	-0.165362	0.158694	12	12	0.345144	0.637883
s__Scatocola.faecipullorum	Condition	NSC	0.269574	0.262776	12	12	0.351998	0.638742
s__Phascolarctobacterium_A.succinatutens_B	Condition	NSC	0.242037	0.235722	12	12	0.351604	0.638742
s__PeH17.sp000435055	Condition	NSC	0.102964	0.100406	12	12	0.352164	0.638742
s__Hominisplanchenecus.faecis	Condition	NSC	0.454369	0.443767	12	12	0.352846	0.638742
s__Collinsella.sp905207425	Condition	NSC	0.547212	0.540773	12	12	0.358017	0.641523
s__Eubacterium_R.sp000434995	Condition	NSC	0.198058	0.195338	12	12	0.357143	0.641523
s__Collinsella.sp900546525	Condition	NSC	0.521489	0.529737	12	12	0.370112	0.642445
s__Bilophila.wadsworthia	Condition	NSC	0.110235	0.111977	12	12	0.370104	0.642445
s__Holdemanella.porci	Condition	NSC	0.426282	0.425369	12	12	0.362275	0.642445
s__Fournierella.excrementavium	Condition	NSC	0.196194	0.199161	12	12	0.369812	0.642445
s__Blautia.stercoris	Condition	NSC	0.248809	0.249762	12	12	0.364897	0.642445
s__Hominicoprocola.sp934835795	Condition	NSC	0.082449	0.0826002	12	12	0.364023	0.642445
g__Mailhella.g	Condition	NSC	0.25188	0.25654	12	12	0.371271	0.642445
s__Collinsella.sp031296755	Condition	NSC	0.434596	0.444724	12	12	0.373337	0.642733
s__Enterenecus.sp900549885	Condition	NSC	0.0982929	0.100983	12	12	0.375079	0.642733
s__Enterococcus.faecalis	Condition	NSC	0.177942	0.18377	12	12	0.377373	0.64354
s__Bacteroides.thetaiotaomicron	Condition	NSC	0.176175	0.18433	12	12	0.383088	0.647034
s__Hominiventricola.sp003480725	Condition	NSC	0.19483	0.203774	12	12	0.382926	0.647034
s__Ruminiclostridium_E.siraeum	Condition	NSC	0.141196	0.150091	12	12	0.390032	0.655626
s__Gordonibacter.urolithinfaciens	Condition	NSC	0.199661	0.214646	12	12	0.394969	0.660777
s__Holdemanella.biformis	Condition	NSC	0.414228	0.450656	12	12	0.400179	0.663208
s__Gemmiger.sp900540775	Condition	NSC	0.244709	0.265495	12	12	0.398974	0.663208
s__Hominimerdicola.aceti	Condition	NSC	0.179154	0.20018	12	12	0.411815	0.679302
s__Phil1.sp001940855	Condition	NSC	0.140221	0.16004	12	12	0.421033	0.681952
s__Faecousia.sp000434635	Condition	NSC	0.144089	0.164498	12	12	0.421149	0.681952
s__Woodwardibium.sp900760275	Condition	NSC	0.127328	0.144442	12	12	0.418392	0.681952
s__CAG.269.sp001916005	Condition	NSC	0.114309	0.130494	12	12	0.421131	0.681952
g__Lawsonibacter.g	Condition	NSC	0.104452	0.119799	12	12	0.42315	0.682063
s__Metalachnospira.sp902406135	Condition	NSC	-0.0943835	0.109333	12	12	0.427449	0.685861
s__Senegalimassilia.anaerobia	Condition	NSC	0.452668	0.533094	12	12	0.434567	0.688048
s__CAG.475.sp000434435	Condition	NSC	0.145564	0.171463	12	12	0.434659	0.688048
s__Desulfovibrio.sp937926875	Condition	NSC	0.128336	0.15062	12	12	0.433088	0.688048
s__CAG.103.sp900543625	Condition	NSC	0.0641431	0.0767826	12	12	0.441578	0.692787
s__Sutterella.merdavium	Condition	NSC	0.150268	0.179358	12	11	0.440337	0.692787
s__Alectryocaccobium.sp900772685	Condition	NSC	0.11515	0.139169	12	12	0.445684	0.696135
s__Huintestinicola.butyrica	Condition	NSC	0.280301	0.341542	12	12	0.449165	0.698481
s__Bacteroides.fragilis	Condition	NSC	-0.11859	0.146532	12	12	0.45511	0.701544
s__Agathobaculum.butyriciproducens	Condition	NSC	0.229747	0.283463	12	12	0.454484	0.701544
s__Tidjanibacter.inops	Condition	NSC	-0.075606	0.0959751	12	12	0.466519	0.703766
s__Prevotella.sp002251385	Condition	NSC	-0.084969	0.106819	12	12	0.462426	0.703766
s__Roseburia_C.amylophila	Condition	NSC	0.204703	0.259318	12	12	0.465652	0.703766
s__Cryptobacteroides.sp000433355	Condition	NSC	-0.0991359	0.125287	12	12	0.464647	0.703766
s__CAG.238.sp900542245	Condition	NSC	0.149163	0.18915	12	12	0.466076	0.703766
s__Alloprevotella.sp000431275	Condition	NSC	-0.081265	0.105098	12	12	0.474337	0.710969
s__Collinsella.sp900548365	Condition	NSC	0.322765	0.420433	12	12	0.477336	0.710969
s__Bacteroides.uniformis	Condition	NSC	0.0765492	0.0994363	12	12	0.476177	0.710969
s__Eubacterium_R.sp000433975	Condition	NSC	0.0714671	0.0935594	12	12	0.47942	0.711073
s__Merdicola.sp001915925	Condition	NSC	0.174257	0.230789	12	12	0.484247	0.715226
s__Hominicoprocola.sp003522105	Condition	NSC	0.0405277	0.0556819	12	12	0.499351	0.734462
s__Blautia_A.wexlerae	Condition	NSC	0.148387	0.207363	12	12	0.506261	0.738471
s__Senegalimassilia.sp900550055	Condition	NSC	0.332736	0.463707	12	12	0.505148	0.738471
s__Gemmiger.formicilis	Condition	NSC	0.153318	0.22622	12	12	0.528026	0.743344
s__Bifidobacterium.longum	Condition	NSC	-0.110822	0.164132	12	12	0.529506	0.743344
s__Bifidobacterium.adolescentis	Condition	NSC	0.172492	0.249039	12	12	0.519388	0.743344
s__Butyribacter.sp003529475	Condition	NSC	0.146194	0.208281	12	12	0.514057	0.743344
s__Sarcina.perfringens	Condition	NSC	0.193073	0.289678	12	12	0.534602	0.743344
s__Stercorousia.sp000437435	Condition	NSC	-0.175417	0.256073	12	12	0.523785	0.743344
s__Barnesiella.intestinihominis	Condition	NSC	0.124139	0.181028	12	12	0.523369	0.743344
s__Gemmiger.sp900539695	Condition	NSC	0.0781266	0.117298	12	12	0.53487	0.743344
s__Mesosutterella.multiformis	Condition	NSC	-0.420024	0.637433	12	7	0.524822	0.743344
s__Gabonibacter.massiliensis	Condition	NSC	-0.0961865	0.141837	12	12	0.527786	0.743344
s__Parabacteroides.faecalis	Condition	NSC	0.0962424	0.142756	12	12	0.530108	0.743344
s__Bacteroides.ovatus	Condition	NSC	-0.112188	0.16715	12	12	0.531859	0.743344
s__UMGS1591.sp905198295	Condition	NSC	-0.0922004	0.143107	12	12	0.547785	0.756572
s__Veillonella.parvula_A	Condition	NSC	0.132904	0.207157	12	12	0.549408	0.756572
s__Coprobacter.fastidiosus	Condition	NSC	-0.320832	0.50474	12	12	0.552962	0.756572
s__UBA737.sp944384845	Condition	NSC	0.225754	0.353468	12	12	0.551133	0.756572
s__Alistipes.putredinis	Condition	NSC	-0.0682193	0.110177	12	12	0.562916	0.761286
s__Ruthenibacterium.lactatiformans	Condition	NSC	0.0897612	0.143745	12	12	0.559718	0.761286
s__Faecalibacterium.sp900539945	Condition	NSC	-0.0974571	0.156687	12	12	0.56121	0.761286
s__Odoribacter.splanchnicus	Condition	NSC	-0.111396	0.181954	12	12	0.56716	0.761286
s__Faecousia.sp003525905	Condition	NSC	-0.0918083	0.149972	12	12	0.56719	0.761286
s__Acidaminococcus.intestini	Condition	NSC	0.0741715	0.1231	12	12	0.573101	0.766305
s__Slackia.isoflavoniconvertens	Condition	NSC	0.386094	0.648856	12	12	0.577723	0.769571
s__Bacteroides.xylanisolvens	Condition	NSC	-0.0903906	0.156975	12	12	0.589676	0.773813
s__Flavonifractor.plautii	Condition	NSC	0.0565792	0.0967639	12	12	0.584129	0.773813
s__Bacteroides.pullorum	Condition	NSC	0.0659557	0.114267	12	12	0.588815	0.773813
s__Lachnoclostridium_B.ammoniilytica	Condition	NSC	0.117469	0.202602	12	12	0.587194	0.773813
s__Faecalibacterium.prausnitzii_A	Condition	NSC	0.0837889	0.14675	12	12	0.592729	0.774938
s__CAG.964.sp000435335	Condition	NSC	0.0960966	0.171743	12	12	0.599931	0.779491
s__CAG.313.sp003539625	Condition	NSC	0.150565	0.269617	12	12	0.600627	0.779491
s__CAG.269.sp000431335	Condition	NSC	0.0870354	0.157815	12	12	0.605029	0.782327
s__Butyricimonas.faecihominis	Condition	NSC	-0.0601722	0.112594	12	12	0.615951	0.786845
s__Anaerotignum.lactatifermentans	Condition	NSC	0.100794	0.191918	12	12	0.621897	0.786845
s__Parabacteroides.distasonis	Condition	NSC	0.0917772	0.174023	12	12	0.620481	0.786845
s__Alistipes_A.ihumii	Condition	NSC	-0.0743167	0.140404	12	12	0.619242	0.786845
s__Bacteroides.faecis	Condition	NSC	-0.0638873	0.120484	12	12	0.618629	0.786845
s__UBA644.sp900547165	Condition	NSC	-0.184751	0.346965	12	12	0.617199	0.786845
s__Desulfovibrio.sp900556755	Condition	NSC	0.0501889	0.0975449	12	12	0.628815	0.791205
s__Phocaeicola.vulgatus	Condition	NSC	-0.072352	0.141998	12	12	0.632067	0.791205
s__Enterococcus_B.lactis	Condition	NSC	0.102921	0.201942	12	12	0.631986	0.791205
s__UMGS1591.sp900553255	Condition	NSC	0.0623651	0.126582	12	12	0.643105	0.802177
s__UBA11524.sp000437595	Condition	NSC	0.173003	0.354806	12	12	0.646461	0.803524
s__Porcipelethomonas.ammoniilytica	Condition	NSC	0.13947	0.294128	12	11	0.655355	0.811721
s__UBA4372.sp900543815	Condition	NSC	0.0984708	0.222653	12	12	0.676775	0.818156
s__CAG.345.sp000433315	Condition	NSC	-0.161819	0.357515	12	12	0.669784	0.818156
s__Prevotella.rara	Condition	NSC	0.0938406	0.209676	12	12	0.673201	0.818156
s__CAG.274.sp000432155	Condition	NSC	0.06235	0.140826	12	12	0.676448	0.818156
s__Merdousia.sp900545705	Condition	NSC	0.284594	0.627418	12	11	0.669128	0.818156
s__UMGS872.sp900546275	Condition	NSC	0.095636	0.214175	12	12	0.673888	0.818156
s__Anaerostipes.amylophilus	Condition	NSC	0.110774	0.24387	12	12	0.6687	0.818156
s__Scatosoma.sp944375795	Condition	NSC	0.133494	0.304437	12	12	0.679326	0.818437
s__Phocaeicola.plebeius_A	Condition	NSC	0.061254	0.141234	12	12	0.682577	0.819557
s__Bacteroides.cellulosilyticus	Condition	NSC	-0.0372438	0.0875642	12	12	0.68828	0.82082
s__Gallintestinimicrobium.propionicum	Condition	NSC	0.183695	0.431296	12	12	0.687883	0.82082
s__CAZU01.sp000432275	Condition	NSC	0.066345	0.157257	12	12	0.690631	0.820851
s__Merdimorpha.sp002314265	Condition	NSC	-0.0636857	0.152937	12	12	0.694376	0.822533
s__Sutterella.wadsworthensis	Condition	NSC	-0.136655	0.334872	12	12	0.700102	0.826542
s__Prevotella.sp900313215	Condition	NSC	0.0388094	0.108643	12	12	0.73551	0.86545
s__Phascolarctobacterium.faecium	Condition	NSC	-0.259128	0.733267	12	12	0.738209	0.86574
s__Allisonella.histaminiformans	Condition	NSC	-0.0251673	0.0725442	12	12	0.742773	0.868209
s__CAG.115.sp003531585	Condition	NSC	-0.0411015	0.127768	12	12	0.760703	0.873633
s__Prevotella.faecis	Condition	NSC	0.0422652	0.135615	12	12	0.767878	0.873633
s__Lawsonibacter.sp900549405	Condition	NSC	-0.072802	0.222928	12	12	0.757219	0.873633
s__Bacteroides.caccae	Condition	NSC	-0.038537	0.124662	12	12	0.769688	0.873633
s__Vescimonas.sp000435975	Condition	NSC	0.0527969	0.160991	12	12	0.756237	0.873633
s__CAG.245.sp000435175	Condition	NSC	0.0835607	0.266859	12	11	0.766825	0.873633
s__SFEL01.sp004557245	Condition	NSC	0.04095	0.130757	12	12	0.766789	0.873633
s__Parabacteroides.merdae	Condition	NSC	0.107537	0.331281	12	12	0.758617	0.873633
s__Hominibacterium.hominis	Condition	NSC	0.0482657	0.14532	12	12	0.75326	0.873633
s__Pseudoflavonifractor.sp902362925	Condition	NSC	-0.0339155	0.11316	12	12	0.776456	0.87849
s__Alistipes.excrementigallinarum	Condition	NSC	-0.0325853	0.110715	12	12	0.780344	0.880068
s__Vescimonas.coprocola	Condition	NSC	-0.0376522	0.13226	12	12	0.787301	0.881914
s__Parabacteroides.johnsonii	Condition	NSC	0.082279	0.286191	12	12	0.785267	0.881914
s__Coprococcus_A.catus_A	Condition	NSC	0.0786803	0.279326	12	12	0.789476	0.881914
s__Faecousia.sp000435995	Condition	NSC	-0.131941	0.478747	12	12	0.793885	0.884042
s__Schaedlerella.hominis	Condition	NSC	0.0956928	0.358753	12	12	0.800323	0.888408
s__Gallibacter.intestinalis	Condition	NSC	-0.0789791	0.301957	12	12	0.804095	0.889798
s__Borkfalkia.sp944368795	Condition	NSC	0.0810918	0.329017	12	12	0.81512	0.896378
s__Dysosmobacter.segnis	Condition	NSC	-0.0247715	0.0996319	12	12	0.813536	0.896378
s__Prevotella.copri_B	Condition	NSC	0.0261387	0.110801	12	12	0.822863	0.90044
s__Prevotella.sp945863825	Condition	NSC	0.04587	0.195628	12	12	0.823915	0.90044
s__Faecalibacillus.intestinalis	Condition	NSC	0.0719226	0.316902	12	12	0.829446	0.903686
s__Vescimonas.sp000435555	Condition	NSC	0.0264031	0.124186	12	12	0.840028	0.91229
s__CAG.314.sp000437915	Condition	NSC	0.0693403	0.331375	12	12	0.842511	0.91229
s__Prevotella.sp003447235	Condition	NSC	0.0277302	0.143224	12	12	0.854098	0.922008
s__Butyricimonas.virosa	Condition	NSC	0.0176522	0.10131	12	12	0.868512	0.933627
s__Cryptobacteroides.sp000431015	Condition	NSC	0.0179505	0.107188	12	12	0.873565	0.933627
g__Intestinibacter.g	Condition	NSC	0.0600587	0.364091	12	12	0.875441	0.933627
s__Bacteroides.clarus	Condition	NSC	-0.0524575	0.313611	12	12	0.873712	0.933627
s__Sutterella.wadsworthensis_A	Condition	NSC	0.0173155	0.111979	12	12	0.88316	0.938361
s__Duodenibacillus.intestinavium	Condition	NSC	0.0478245	0.314819	12	10	0.885196	0.938361
s__Prevotella.sp004558865	Condition	NSC	-0.0173486	0.130771	12	12	0.899633	0.95081
s__Eubacterium_G.ventriosum	Condition	NSC	0.0193331	0.181338	12	12	0.919241	0.963157
s__Acidaminococcus.fermentans	Condition	NSC	0.0332124	0.312534	12	12	0.919502	0.963157
s__Paraprevotella.clara	Condition	NSC	-0.0150695	0.133988	12	12	0.914827	0.963157
s__Prevotella.lascolaii	Condition	NSC	0.00800498	0.100054	12	12	0.939335	0.976466
s__Scatosoma.sp900555925	Condition	NSC	-0.00768223	0.0927194	12	12	0.937182	0.976466
s__Lentihominibacter.faecis	Condition	NSC	-0.0195374	0.249155	12	12	0.94054	0.976466
s__Lepagella.sp002491165	Condition	NSC	0.0123612	0.165248	12	12	0.943271	0.976466
s__CAG.605.sp937926935	Condition	NSC	0.0210312	0.340037	12	12	0.953079	0.983733
s__Prevotella.sp900546535	Condition	NSC	0.00540203	0.094543	12	12	0.956648	0.984539
s__Limisoma.sp000437795	Condition	NSC	0.00564972	0.107402	12	12	0.960085	0.985203
s__Caecibacter.massiliensis	Condition	NSC	-0.015785	0.371607	12	12	0.967762	0.990203
s__F23.B02.sp001916715	Condition	NSC	-0.00132531	0.177148	12	12	0.99432	0.99432
s__Sodaliphilus.sp004557565	Condition	NSC	0.00250935	0.163482	12	12	0.988347	0.99432
s__Faecalibacillus.faecis	Condition	NSC	-0.00291098	0.363819	12	12	0.993925	0.99432
s__Bifidobacterium.bifidum	Condition	NSC	0.00277773	0.181325	12	12	0.98837	0.99432
s__Dysosmobacter.faecalis_A	Condition	NSC	-0.00126164	0.0891864	12	12	0.989261	0.99432
s__Aphodousia.faecalis	Condition	NSC	-0.00148348	0.113274	12	12	0.990057	0.99432
s__CAG.267.sp001917135	Condition	NSC	0.00178253	0.117357	12	12	0.988469	0.99432
s__Coprobacter.secundus	Condition	NSC	-0.00284904	0.109707	12	12	0.980286	0.99432

## Sheet: DA NOR
feature	metadata	value	coef	stderr	N	N.not.0	pval	qval
s__Dysosmobacter.faecalis	Condition	NSC	3.97128	0.22413	12	12	1.05061e-05	0.00201033
s__Akkermansia.biwaensis	Condition	NSC	0.991993	0.0569104	12	12	1.139e-05	0.00201033
s__Evtepia.excrementipullorum	Condition	NSC	0.745	0.0642913	12	12	8.39922e-05	0.00694363
s__Enterocloster.sp001517625	Condition	NSC	0.93585	0.0806498	12	12	8.3433e-05	0.00694363
s__Faecalibacterium.prausnitzii_I	Condition	NSC	0.995937	0.0887945	12	12	9.83517e-05	0.00694363
s__Enterocloster.bolteae	Condition	NSC	3.22455	0.298961	12	12	0.000118807	0.00698983
s__CALXDZ01.sp944387205	Condition	NSC	0.903282	0.0871462	12	12	0.000143901	0.00725674
s__Faecalibacterium.hattorii	Condition	NSC	1.19084	0.120554	12	12	0.000181305	0.00800008
s__Faecalibacterium.prausnitzii_D	Condition	NSC	1.75019	0.190391	12	12	0.0002556	0.0100252
s__Blautia_A.obeum	Condition	NSC	0.843527	0.0980414	12	12	0.000349918	0.0102934
s__Faecalibacterium.prausnitzii	Condition	NSC	0.987315	0.113249	12	12	0.000328735	0.0102934
s__Faecalibacterium.sp900758465	Condition	NSC	0.887824	0.102717	12	12	0.000342396	0.0102934
s__Ruminococcus_E.sp934476515	Condition	NSC	0.515592	0.0699878	12	12	0.000724018	0.0196599
s__Dysosmobacter.welbionis	Condition	NSC	1.0497	0.149199	12	12	0.000895615	0.0225823
s__CALXDZ01.sp902478785	Condition	NSC	0.688605	0.100053	12	12	0.000991006	0.0229931
s__Fimenecus.sp000432435	Condition	NSC	0.774052	0.113711	12	12	0.00104218	0.0229931
s__Faecalibacterium.longum	Condition	NSC	1.03683	0.157448	12	12	0.00121258	0.025179
s__Faecalibacterium.sp900539945	Condition	NSC	1.91765	0.302946	12	12	0.00145091	0.027907
s__Vescimonas.sp000435975	Condition	NSC	0.841415	0.133948	12	12	0.00150207	0.027907
s__Sellimonas.intestinalis	Condition	NSC	1.07429	0.179207	12	12	0.00185346	0.0311559
s__CAG.611.sp000434175	Condition	NSC	0.560497	0.0931451	12	12	0.00182227	0.0311559
s__Faecalibacterium.duncaniae	Condition	NSC	1.3633	0.230008	12	12	0.00194968	0.0312835
s__Bacteroides.uniformis	Condition	NSC	0.658107	0.113494	12	12	0.00214969	0.0329931
s__Agathobaculum.hominis	Condition	NSC	0.412922	0.0728506	12	12	0.00237795	0.0349757
s__Ruthenibacterium.merdipullorum	Condition	NSC	1.98565	0.356107	12	12	0.00255613	0.0358962
s__Anaerotignum.lactatifermentans	Condition	NSC	0.656223	0.119618	12	12	0.0027456	0.0358962
s__Lachnospira.sp000437735	Condition	NSC	0.796938	0.144567	12	12	0.00268794	0.0358962
s__PeH17.sp000435055	Condition	NSC	0.511924	0.0965559	12	12	0.00318724	0.0362986
s__Hominicoprocola.sp900317525	Condition	NSC	1.31369	0.242515	12	12	0.00290226	0.0362986
s__SFEL01.sp004557245	Condition	NSC	1.57627	0.296344	12	12	0.00314257	0.0362986
s__Faecalibacterium.prausnitzii_J	Condition	NSC	0.889568	0.16779	12	12	0.00318769	0.0362986
s__Alistipes.communis	Condition	NSC	0.410298	0.0786353	12	12	0.00341632	0.0376863
s__Dysosmobacter.sp944387015	Condition	NSC	0.569886	0.111757	12	12	0.00377229	0.0380563
s__Coprobacter.secundus	Condition	NSC	0.27548	0.0534635	12	12	0.00360682	0.0380563
s__Dysosmobacter.segnis	Condition	NSC	1.67264	0.328032	12	12	0.00377328	0.0380563
s__Clostridium_AP.sp000509125	Condition	NSC	0.668743	0.133926	12	12	0.00412811	0.0388765
s__Vescimonas.cirricatena	Condition	NSC	0.923328	0.183385	12	12	0.00398406	0.0388765
s__Faecalibacterium.prausnitzii_A	Condition	NSC	1.31964	0.265126	12	12	0.004185	0.0388765
s__Dorea.formicigenerans	Condition	NSC	0.98276	0.202619	12	12	0.00467267	0.0422936
s__Scatocola.faecipullorum	Condition	NSC	1.18054	0.245309	12	12	0.00483037	0.042628
s__Otoolea.saccharolyticum_A	Condition	NSC	0.565466	0.120973	12	12	0.00546129	0.0460316
s__Parasutterella.gallistercoris	Condition	NSC	0.515349	0.110325	12	12	0.00547685	0.0460316
s__Faecalibacillus.intestinalis	Condition	NSC	1.229	0.270849	12	12	0.00618244	0.0477801
s__Faecalibacillus.faecis	Condition	NSC	1.31966	0.289263	12	12	0.00604513	0.0477801
s__Enteroscipio.rubneri	Condition	NSC	1.21236	0.267638	12	12	0.0062263	0.0477801
s__Hominicoprocola.sp003522105	Condition	NSC	0.818608	0.180414	12	12	0.0061835	0.0477801
s__Ruminococcus_E.bromii_B	Condition	NSC	0.678827	0.155446	12	12	0.00724274	0.0543976
s__Scatacola_A.faecigallinarum	Condition	NSC	0.865317	0.202832	12	12	0.00796781	0.0585966
s__Mediterraneibacter.faecis	Condition	NSC	1.14468	0.275052	12	12	0.00880959	0.0603036
s__UMGS911.sp900545935	Condition	NSC	0.684351	0.164436	12	12	0.00880855	0.0603036
s__Roseburia.inulinivorans	Condition	NSC	0.447734	0.107807	12	12	0.00888324	0.0603036
s__Dysosmobacter.faecalis_A	Condition	NSC	1.01669	0.242457	12	12	0.00854478	0.0603036
s__Dysosmobacter.sp902490355	Condition	NSC	0.985961	0.239325	12	12	0.00917613	0.0611165
s__Lawsonibacter.sp900549405	Condition	NSC	-0.773294	0.189951	12	12	0.0096244	0.0617712
s__Lachnospira.sp000436475	Condition	NSC	0.420091	0.102956	12	12	0.00953702	0.0617712
s__CAG.196.sp002102975	Condition	NSC	0.558185	0.138877	12	12	0.0101281	0.0638432
s__Ruminococcus_E.intestinalis	Condition	NSC	0.577594	0.146568	12	12	0.0109513	0.0678211
s__Bacteroides.stercoris	Condition	NSC	0.742045	0.189591	12	12	0.0112505	0.0684732
s__Ruthenibacterium.lactatiformans	Condition	NSC	1.05781	0.273714	12	12	0.0118241	0.0702067
s__CAG.314.sp000437915	Condition	NSC	0.562017	0.145766	12	12	0.0119331	0.0702067
s__Hominiventricola.sp003480725	Condition	NSC	0.723994	0.18986	12	12	0.012458	0.0720931
s__Oliverpabstia.faecicola	Condition	NSC	0.955743	0.252564	12	12	0.0128351	0.0730772
s__Enterocloster.citroniae	Condition	NSC	1.25486	0.336197	12	12	0.0135356	0.0746572
s__Vescimonas.coprocola	Condition	NSC	0.72589	0.194054	12	12	0.0134223	0.0746572
s__CAG.274.sp000432155	Condition	NSC	0.66583	0.179435	12	12	0.013845	0.0751888
s__Phil1.sp001940855	Condition	NSC	0.934225	0.253419	12	12	0.0141974	0.0759345
s__Eggerthella.lenta	Condition	NSC	1.85619	0.508423	12	12	0.0147347	0.0759592
s__Phascolarctobacterium_A.succinatutens_B	Condition	NSC	0.593138	0.162264	12	12	0.0146655	0.0759592
s__Hominilimicola.fabiformis	Condition	NSC	2.53432	0.86273	12	12	0.0148475	0.0759592
s__Veillonella.nakazawae	Condition	NSC	0.956563	0.266392	12	12	0.0156946	0.0774583
s__Evtepia.sp004556345	Condition	NSC	0.899105	0.250828	12	12	0.0157989	0.0774583
s__Acetatifactor.intestinalis	Condition	NSC	0.427212	0.118492	12	12	0.015455	0.0774583
s__Ruminococcus_C.sp000433635	Condition	NSC	0.61735	0.173498	12	12	0.0162446	0.0785527
s__Blautia_A.wexlerae	Condition	NSC	0.76114	0.220652	12	12	0.0182472	0.0792738
s__UBA6398.sp003150315	Condition	NSC	0.655871	0.189114	12	12	0.0178855	0.0792738
s__Fusicatenibacter.saccharivorans	Condition	NSC	0.721719	0.210915	12	12	0.0188004	0.0792738
s__Eisenbergiella.porci	Condition	NSC	3.86913	1.13745	12	12	0.0192182	0.0792738
s__F23.B02.sp001916715	Condition	NSC	0.738752	0.212978	12	12	0.0178746	0.0792738
s__Dysosmobacter.sp004553545	Condition	NSC	1.38076	0.404254	12	12	0.0189286	0.0792738
s__Eubacterium_G.sp000434315	Condition	NSC	1.00985	0.289963	12	12	0.0176083	0.0792738
s__Faecousia.sp000434635	Condition	NSC	0.490268	0.140781	12	12	0.0176118	0.0792738
s__Mediterraneibacter.lactaris	Condition	NSC	1.48404	0.422361	12	12	0.0170335	0.0792738
s__Anaerotignum.faecicola	Condition	NSC	1.98766	0.584532	12	12	0.0192422	0.0792738
s__Butyrivibrio_A.sp000431815	Condition	NSC	0.453821	0.133593	12	12	0.0193132	0.0792738
s__Schaedlerella.hominis	Condition	NSC	0.937849	0.27316	12	12	0.0185686	0.0792738
s__Evtepia.gabavorous	Condition	NSC	1.16507	0.340744	12	12	0.0188546	0.0792738
s__Bacteroides.pullorum	Condition	NSC	0.595317	0.177574	12	12	0.0202733	0.0804098
s__Veillonella.parvula_A	Condition	NSC	0.953038	0.282885	12	12	0.0199115	0.0804098
s__Blautia.stercoris	Condition	NSC	0.896614	0.267366	12	12	0.0202511	0.0804098
s__Blautia_A.sp900066205	Condition	NSC	0.65242	0.195596	12	12	0.0206532	0.0810063
s__Mogibacterium_A.kristiansenii	Condition	NSC	1.25937	0.38127	12	12	0.0214021	0.0813532
s__CAG.964.sp000435335	Condition	NSC	0.471836	0.142903	12	12	0.021433	0.0813532
s__Anaerobutyricum.soehngenii	Condition	NSC	1.09669	0.33112	12	12	0.0211923	0.0813532
s__Dorea_A.longicatena	Condition	NSC	0.845785	0.260681	12	12	0.0228344	0.081874
s__Lachnospira.pectinoschiza_A	Condition	NSC	0.448082	0.138126	12	12	0.0228476	0.081874
s__CAG.273.sp000435755	Condition	NSC	0.558695	0.172258	12	12	0.0228637	0.081874
s__Phocaeicola.coprophilus	Condition	NSC	0.407883	0.124828	12	12	0.0222588	0.081874
s__CAG.217.sp000436335	Condition	NSC	0.676098	0.208377	12	12	0.0228326	0.081874
s__Faecousia.sp003525905	Condition	NSC	0.495527	0.152964	12	12	0.0229618	0.081874
s__Bilophila.wadsworthia	Condition	NSC	0.54445	0.169091	12	12	0.0234693	0.0820263
s__Enterenecus.sp900549885	Condition	NSC	0.440214	0.136682	12	12	0.0234469	0.0820263
s__CAG.475.sp000434435	Condition	NSC	0.338151	0.105358	12	12	0.0237406	0.0821612
s__Oliverpabstia.intestinalis	Condition	NSC	1.05606	0.330725	12	12	0.0241792	0.0828667
s__Pararoseburia.sp900546435	Condition	NSC	0.38497	0.122164	12	12	0.0253432	0.0860205
s__CAG.274.sp900545305	Condition	NSC	1.02137	0.326304	12	12	0.0259535	0.0869736
s__Lawsonibacter.sp000177015	Condition	NSC	0.742253	0.237553	12	12	0.0261167	0.0869736
g__CALXCQ01.g	Condition	NSC	1.59498	0.514075	12	12	0.0267733	0.0883268
s__Butyribacter.sp000436755	Condition	NSC	0.56144	0.18152	12	12	0.0270675	0.0884705
s__Anaerostipes.caccae	Condition	NSC	1.21167	0.396945	12	12	0.0283434	0.0917911
s__CAG.269.sp001916035	Condition	NSC	0.458521	0.152009	12	11	0.029538	0.0947901
s__CAG.557.sp000435275	Condition	NSC	0.411485	0.137053	12	12	0.0300173	0.0954604
s__Ruminococcus_B.gnavus	Condition	NSC	1.08356	0.362424	12	12	0.0304559	0.0959905
s__Dorea_A.amylophila	Condition	NSC	1.08417	0.365173	12	12	0.0311961	0.0974532
s__Blautia_A.faecis	Condition	NSC	0.699789	0.240329	12	12	0.0333299	0.103206
s__Avimonoglobus.intestinipullorum	Condition	NSC	0.574043	0.201682	12	12	0.0359806	0.107544
s__Ventricola.sp900542395	Condition	NSC	0.717828	0.250859	12	12	0.0353453	0.107544
s__Escherichia.coli	Condition	NSC	-1.35229	0.477387	12	12	0.036559	0.107544
s__Eubacterium_I.ramulus	Condition	NSC	0.653793	0.229198	12	12	0.0357181	0.107544
s__Anaerobutyricum.hallii	Condition	NSC	0.705703	0.248061	12	12	0.0360398	0.107544
s__CAG.238.sp900542245	Condition	NSC	1.74302	0.615281	12	12	0.0365514	0.107544
s__Enterocloster.sp000431375	Condition	NSC	0.719636	0.256786	12	12	0.0378829	0.110518
s__Otoolea.symbiosa	Condition	NSC	1.72384	0.619178	12	12	0.0387148	0.112019
s__Enterocloster.lavalensis	Condition	NSC	1.24011	0.447666	12	12	0.0393577	0.112953
s__Gordonibacter.urolithinfaciens	Condition	NSC	0.955254	0.350971	12	12	0.0416888	0.113201
s__CAKRHR01.sp934339005	Condition	NSC	0.503581	0.184103	12	12	0.0410198	0.113201
s__Holdemanella.porci	Condition	NSC	0.96207	0.353278	12	12	0.0416127	0.113201
s__CAG.267.sp001917135	Condition	NSC	0.384055	0.141033	12	12	0.0416187	0.113201
g__Mailhella.g	Condition	NSC	1.07852	0.393998	12	12	0.0409197	0.113201
s__Ruminococcus.sp900540005	Condition	NSC	0.527004	0.192835	12	12	0.041137	0.113201
s__Wujia.chipingensis	Condition	NSC	0.485209	0.177515	12	12	0.0411161	0.113201
s__Butyricimonas.faecihominis	Condition	NSC	-0.102159	0.038053	12	12	0.0435768	0.116535
s__Holdemanella.biformis	Condition	NSC	0.993637	0.369909	12	12	0.0434977	0.116535
s__Bacteroides.thetaiotaomicron	Condition	NSC	0.64076	0.23989	12	12	0.0442924	0.117558
s__Eubacterium_G.ventriosum	Condition	NSC	1.26207	0.473884	12	12	0.0447095	0.117779
s__Lachnospira.sp000436535	Condition	NSC	0.394957	0.149189	12	12	0.0455721	0.119163
s__Senegalimassilia.sp900550055	Condition	NSC	0.513866	0.19458	12	12	0.045926	0.119205
s__CAG.170.sp000432135	Condition	NSC	0.570406	0.2192	12	12	0.0481205	0.123989
s__Agathobaculum.butyriciproducens	Condition	NSC	0.482041	0.187567	12	12	0.0500377	0.127074
s__Alistipes_A.ihumii	Condition	NSC	0.279289	0.108509	12	12	0.0498013	0.127074
s__Bacteroides.faecis	Condition	NSC	0.23343	0.0922473	12	12	0.0524989	0.131433
s__UMGS1322.sp905200615	Condition	NSC	0.611471	0.241406	12	12	0.0523411	0.131433
s__Hominicoprocola.sp934835795	Condition	NSC	0.671607	0.266725	12	12	0.053306	0.132514
s__Pseudoflavonifractor_A.gallinarum	Condition	NSC	0.404479	0.162311	12	12	0.0550262	0.134143
s__Lachnospira.eligens_A	Condition	NSC	0.268719	0.108113	12	12	0.0554627	0.134143
s__Blautia_A.fusiformis	Condition	NSC	0.836571	0.338324	12	12	0.0563438	0.134143
s__Bifidobacterium.pseudocatenulatum	Condition	NSC	0.512851	0.20714	12	12	0.056125	0.134143
s__Eisenbergiella.tayi	Condition	NSC	1.36793	0.554112	12	12	0.0566213	0.134143
s__Dialister.invisus	Condition	NSC	0.409703	0.165163	12	12	0.0558007	0.134143
s__HGM13006.sp949289625	Condition	NSC	0.444192	0.178089	12	12	0.0548772	0.134143
s__Lachnospira.hominis	Condition	NSC	0.627544	0.255136	12	12	0.0572536	0.134737
s__Limisoma.sp000437795	Condition	NSC	0.880695	0.365571	12	12	0.0609322	0.142444
s__Eubacterium_F.sp003491505	Condition	NSC	0.763224	0.319501	12	12	0.0624806	0.144067
s__Coprococcus_A.catus_A	Condition	NSC	0.856092	0.357571	12	12	0.0620654	0.144067
s__UMGS872.sp900546275	Condition	NSC	0.42587	0.178635	12	12	0.0628507	0.144067
s__Tidjanibacter.inops	Condition	NSC	0.216963	0.0915706	12	12	0.0640041	0.145764
s__CAG.194.sp000432915	Condition	NSC	0.32547	0.137911	12	12	0.0647508	0.146519
s__Bifidobacterium.catenulatum	Condition	NSC	0.36362	0.154791	12	12	0.0656335	0.147571
s__Anthropogastromicrobium.aceti	Condition	NSC	0.225359	0.0972179	12	12	0.0682166	0.151449
s__Enterocloster.pacaense	Condition	NSC	1.48612	0.640966	12	12	0.0681754	0.151449
s__Onthocola_B.sp000438075	Condition	NSC	0.726216	0.315529	12	11	0.0696347	0.153632
s__Lentihominibacter.faecis	Condition	NSC	1.0864	0.483978	12	12	0.07477	0.162482
s__Gemmiger.sp900539695	Condition	NSC	0.579835	0.258174	12	12	0.0746593	0.162482
s__Butyricimonas.paravirosa	Condition	NSC	-0.21061	0.0939387	12	12	0.0750271	0.162482
s__Flavonifractor.plautii	Condition	NSC	0.82271	0.37048	12	12	0.0770647	0.165877
s__Lachnospira.sp003451515	Condition	NSC	0.286213	0.129466	12	12	0.078033	0.165938
s__Roseburia_C.amylophila	Condition	NSC	0.571085	0.258047	12	12	0.0777999	0.165938
s__Muricomes.sp000509105	Condition	NSC	1.30792	0.59584	12	12	0.0795844	0.168223
s__Butyrivibrio_A.crossotus	Condition	NSC	0.311466	0.142325	12	12	0.0802579	0.168637
s__Merdicola.sp018371855	Condition	NSC	0.356417	0.163605	12	12	0.0812639	0.16974
s__Streptococcus.thermophilus	Condition	NSC	0.522633	0.242833	12	12	0.0840075	0.174439
s__Gemmiger.sp900540775	Condition	NSC	0.309769	0.145062	12	12	0.085813	0.177146
s__Parabacteroides.distasonis	Condition	NSC	-0.288916	0.136507	12	12	0.0878955	0.179124
s__Lawsonibacter.sp900545895	Condition	NSC	0.361816	0.171323	12	12	0.0884103	0.179124
s__UMGS731.sp900544985	Condition	NSC	0.537781	0.255065	12	12	0.0888007	0.179124
s__CAG.269.sp001916005	Condition	NSC	0.650813	0.308382	12	12	0.0885756	0.179124
s__Dorea_D.hominis	Condition	NSC	1.29279	0.61778	12	12	0.090596	0.181707
s__Otoolea.fessa	Condition	NSC	0.686644	0.330018	12	12	0.0919887	0.183458
s__Alectryocaccobium.sp900772685	Condition	NSC	0.512764	0.247547	12	12	0.0930759	0.184583
s__Mediterraneibacter.massiliensis	Condition	NSC	0.67741	0.330801	12	12	0.0959129	0.189147
s__UBA737.sp944384845	Condition	NSC	0.490938	0.244501	12	12	0.100914	0.197904
s__Jutongia.sp003524945	Condition	NSC	0.430813	0.2174	12	12	0.104356	0.203524
s__Butyricimonas.virosa	Condition	NSC	0.190092	0.0963779	12	12	0.105605	0.204828
s__Bacteroides.eggerthii	Condition	NSC	0.390994	0.19896	12	12	0.106579	0.205586
s__Scatosoma.sp900542935	Condition	NSC	0.341085	0.173959	12	12	0.107189	0.20564
s__Hominimerdicola.aceti	Condition	NSC	0.327054	0.16846	12	12	0.10987	0.209643
s__Hominisplanchenecus.faecis	Condition	NSC	-0.654821	0.338867	12	12	0.11115	0.210946
s__UBA4372.sp900543815	Condition	NSC	0.419376	0.219545	12	12	0.114356	0.214722
s__Prevotella.sp004558865	Condition	NSC	0.300581	0.157119	12	12	0.113936	0.214722
s__Megamonas.funiformis	Condition	NSC	-2.31326	1.22256	12	11	0.117036	0.218592
s__Prevotella.sp003447235	Condition	NSC	0.195427	0.104014	12	12	0.119052	0.221185
s__Anaerotardibacter.sp000436075	Condition	NSC	0.603008	0.322499	12	12	0.120445	0.222603
s__Sodaliphilus.sp004557565	Condition	NSC	0.505056	0.271909	12	12	0.122372	0.224481
s__Coprococcus.aceti	Condition	NSC	0.623441	0.336059	12	12	0.122733	0.224481
s__Bacteroides.clarus	Condition	NSC	0.552604	0.301119	12	12	0.125927	0.229136
s__Alistipes.dispar	Condition	NSC	-0.395865	0.217745	12	12	0.128737	0.233046
s__Lepagella.sp002491165	Condition	NSC	0.370438	0.204971	12	12	0.13053	0.235087
s__CAG.349.sp003539515	Condition	NSC	0.284302	0.158064	12	12	0.131986	0.236503
s__Enorma.sp000333815	Condition	NSC	0.452417	0.25422	12	12	0.13526	0.241145
s__Bariatricus.comes	Condition	NSC	0.789432	0.445164	12	12	0.136358	0.241718
s__Coprobacter.fastidiosus	Condition	NSC	-0.524566	0.296368	12	12	0.136951	0.241718
s__Anaerostipes.amylophilus	Condition	NSC	0.784141	0.445819	12	12	0.138924	0.243981
s__Lepagella.sp000437495	Condition	NSC	1.04543	0.60114	12	12	0.142515	0.249048
s__Parabacteroides.faecalis	Condition	NSC	0.266249	0.153816	12	12	0.144014	0.250428
s__CAG.417.sp000432835	Condition	NSC	0.572618	0.332421	12	12	0.145579	0.251909
s__Hominenteromicrobium.mulieris	Condition	NSC	0.630191	0.373341	12	12	0.152218	0.262113
s__Prevotella.sp900546535	Condition	NSC	0.548311	0.330007	12	12	0.1575	0.269075
s__Scatosoma.sp003150575	Condition	NSC	0.432628	0.260602	12	12	0.157786	0.269075
s__Parasutterella.sp900552195	Condition	NSC	0.810857	0.49055	12	12	0.159249	0.270263
s__Odoribacter.splanchnicus	Condition	NSC	0.341479	0.211234	12	12	0.166889	0.281874
s__Phocaeicola.coprocola	Condition	NSC	0.562355	0.348942	12	12	0.167965	0.282342
s__Prevotella.copri_B	Condition	NSC	0.330503	0.20644	12	12	0.170283	0.284881
s__Onthousia.sp000438295	Condition	NSC	1.19565	0.756999	12	12	0.175065	0.288996
s__Phocaeicola.plebeius_A	Condition	NSC	0.673843	0.426788	12	12	0.175199	0.288996
s__Duodenibacillus.intestinavium	Condition	NSC	0.868245	0.547641	12	11	0.173726	0.288996
s__Prevotella.sp900552675	Condition	NSC	0.244799	0.156925	12	12	0.179514	0.293373
s__Aphodousia.faecalis	Condition	NSC	0.813494	0.520643	12	12	0.178935	0.293373
s__UBA10281.sp900767885	Condition	NSC	0.297772	0.194211	12	12	0.185794	0.302237
s__Sutterella.wadsworthensis_A	Condition	NSC	0.600801	0.394318	12	12	0.188101	0.302286
s__Eubacterium_R.sp000436835	Condition	NSC	0.281117	0.184649	12	12	0.188394	0.302286
s__Fournierella.excrementavium	Condition	NSC	0.426943	0.27932	12	12	0.186929	0.302286
s__Bacteroides.fragilis	Condition	NSC	0.216874	0.143963	12	12	0.192302	0.303745
s__Bacteroides.xylanisolvens	Condition	NSC	0.301194	0.200173	12	12	0.192745	0.303745
s__Collinsella.sp900548365	Condition	NSC	0.488751	0.323508	12	12	0.191235	0.303745
s__Enterococcus.faecalis	Condition	NSC	0.384984	0.255306	12	12	0.191938	0.303745
s__Barnesiella.intestinihominis	Condition	NSC	0.248097	0.166911	12	12	0.197318	0.309571
s__Agathobacter.faecis	Condition	NSC	0.329902	0.228319	12	12	0.2081	0.325041
s__CAG.269.sp003525075	Condition	NSC	0.17186	0.119704	12	12	0.210568	0.327447
s__Merdicola.sp001915925	Condition	NSC	0.285164	0.19973	12	12	0.212722	0.329347
s__Prevotella.sp900313215	Condition	NSC	0.481842	0.342892	12	12	0.218937	0.333123
s__Collinsella.sp905207425	Condition	NSC	0.377922	0.268747	12	12	0.218654	0.333123
g__Collinsella.g	Condition	NSC	0.470107	0.334184	12	12	0.218517	0.333123
s__Caccoplasma.intestinavium	Condition	NSC	-0.311148	0.220843	12	12	0.217908	0.333123
s__Prevotella.lascolaii	Condition	NSC	0.265507	0.191468	12	12	0.22418	0.33532
s__CAJFUR01.sp904420575	Condition	NSC	0.88849	0.640475	12	12	0.224025	0.33532
s__Collinsella.sp031295385	Condition	NSC	0.394856	0.283619	12	12	0.222608	0.33532
s__Phocaeicola.vulgatus	Condition	NSC	0.333354	0.239052	12	12	0.221963	0.33532
s__Collinsella.sp002391315	Condition	NSC	0.373328	0.275378	12	12	0.233213	0.347359
s__Senegalimassilia.anaerobia	Condition	NSC	0.56076	0.416744	12	12	0.236235	0.348105
s__Huintestinicola.butyrica	Condition	NSC	0.530934	0.393901	12	12	0.235541	0.348105
s__Alistipes.excrementigallinarum	Condition	NSC	0.186348	0.13864	12	12	0.236672	0.348105
s__Streptococcus.salivarius_D	Condition	NSC	0.296457	0.221397	12	12	0.238208	0.34891
s__Sutterella.wadsworthensis	Condition	NSC	-1.38104	1.04787	12	12	0.244671	0.356897
s__Alistipes.finegoldii	Condition	NSC	0.183581	0.139838	12	12	0.246271	0.357751
s__Alistipes.putredinis	Condition	NSC	0.116069	0.0897124	12	12	0.252277	0.364974
s__Gabonibacter.massiliensis	Condition	NSC	0.184001	0.143598	12	12	0.256273	0.369242
s__Acetatifactor.acetigignens	Condition	NSC	0.290172	0.234733	12	12	0.271295	0.389298
s__CAG.103.sp900543625	Condition	NSC	0.195017	0.161377	12	12	0.280903	0.400719
s__Paraprevotella.clara	Condition	NSC	0.17635	0.146144	12	12	0.281525	0.400719
s__Faecousia.sp000435995	Condition	NSC	0.398812	0.332	12	12	0.283451	0.40184
s__51.20.sp001917175	Condition	NSC	0.30597	0.25856	12	11	0.289858	0.40764
s__Gemmiger.qucibialis	Condition	NSC	0.212125	0.179528	12	12	0.290507	0.40764
s__Gallintestinimicrobium.propionicum	Condition	NSC	-0.312902	0.265127	12	12	0.291006	0.40764
s__Mesosutterella.multiformis	Condition	NSC	-0.50349	0.430627	12	9	0.295024	0.411634
s__Stercorousia.sp000437435	Condition	NSC	0.336617	0.290518	12	12	0.298915	0.415421
s__Mediterraneibacter.torques	Condition	NSC	0.349439	0.305891	12	12	0.305039	0.422269
s__Collinsella.sp031296755	Condition	NSC	0.284829	0.254751	12	12	0.314359	0.431784
s__CAZU01.sp000432275	Condition	NSC	0.394229	0.352596	12	12	0.314357	0.431784
s__Slackia.isoflavoniconvertens	Condition	NSC	0.241289	0.219535	12	12	0.321812	0.440309
s__Sellimonas.catena	Condition	NSC	0.328515	0.300426	12	12	0.324037	0.441641
s__Akkermansia.muciniphila	Condition	NSC	-0.818949	0.754997	12	12	0.327561	0.444727
s__Alistipes.shahii	Condition	NSC	-0.267762	0.247643	12	12	0.328957	0.444911
s__Adlercreutzia.rubneri	Condition	NSC	0.5509	0.513144	12	12	0.332069	0.447407
s__Sarcina.perfringens	Condition	NSC	0.202444	0.19016	12	12	0.335747	0.450642
s__Alistipes.timonensis	Condition	NSC	0.130521	0.126719	12	12	0.35023	0.466533
s__Agathobacter.rectalis	Condition	NSC	0.258968	0.251178	12	12	0.349802	0.466533
s__Gemmiger.formicilis	Condition	NSC	0.263066	0.267794	12	12	0.371042	0.492398
s__Prevotella.sp945863825	Condition	NSC	0.35341	0.364718	12	12	0.377051	0.498498
s__Roseburia.hominis	Condition	NSC	0.164487	0.171839	12	12	0.38242	0.50371
s__Collinsella.sp900546525	Condition	NSC	0.275834	0.291818	12	12	0.387946	0.509088
s__Lawsonibacter.sp019424865	Condition	NSC	0.204192	0.226236	12	12	0.408134	0.533597
s__UMGS1591.sp900553255	Condition	NSC	0.224612	0.252356	12	12	0.414203	0.53755
s__Eubacterium_R.sp000434995	Condition	NSC	0.287428	0.322055	12	12	0.413022	0.53755
s__CAG.345.sp000433315	Condition	NSC	0.399855	0.456602	12	12	0.421254	0.544698
s__Vescimonas.sp000435555	Condition	NSC	0.259899	0.299086	12	12	0.424599	0.547019
s__Alistipes.avistercoris	Condition	NSC	-0.2046	0.240544	12	12	0.43384	0.552872
s__CAG.1000.sp000434555	Condition	NSC	0.428632	0.502642	12	11	0.432734	0.552872
s__Bacteroides.ovatus	Condition	NSC	0.225368	0.263808	12	12	0.431961	0.552872
s__COE1.sp001916965	Condition	NSC	0.181761	0.218451	12	12	0.443293	0.561892
s__Prevotella.faecis	Condition	NSC	0.19334	0.232806	12	12	0.444102	0.561892
s__Prevotella.sp002251385	Condition	NSC	0.111944	0.135463	12	12	0.446216	0.56255
s__Merdousia.sp900545705	Condition	NSC	0.582099	0.72571	12	10	0.458899	0.574438
s__UBA11524.sp000437595	Condition	NSC	-0.341591	0.425037	12	12	0.458074	0.574438
s__Phocaeicola.massiliensis	Condition	NSC	0.109026	0.136931	12	12	0.462022	0.576303
s__Bifidobacterium.bifidum	Condition	NSC	-0.307018	0.391654	12	12	0.468588	0.582435
s__Cryptobacteroides.sp000433355	Condition	NSC	-0.0911299	0.121512	12	12	0.487042	0.603248
s__CAG.1031.sp000431215	Condition	NSC	0.528892	0.717928	12	12	0.494402	0.610223
s__Alitiscatomonas.sp900066535	Condition	NSC	0.128151	0.180053	12	12	0.508445	0.62537
s__Lachnoclostridium_B.ammoniilytica	Condition	NSC	0.228212	0.331936	12	12	0.522343	0.640233
s__Pseudoflavonifractor.sp902362925	Condition	NSC	-0.220563	0.324608	12	12	0.527014	0.643723
s__CAG.266.sp019117495	Condition	NSC	-0.4424	0.654217	12	12	0.528907	0.643807
s__Bacteroides.cellulosilyticus	Condition	NSC	0.103902	0.158374	12	12	0.540776	0.655993
s__Sutterella.merdavium	Condition	NSC	0.156991	0.244239	12	12	0.548681	0.663303
s__Eubacterium_R.sp000433975	Condition	NSC	0.176601	0.27722	12	12	0.552119	0.665181
s__CAG.313.sp003539625	Condition	NSC	0.311941	0.495235	12	12	0.556429	0.668093
s__Scatosoma.sp900555925	Condition	NSC	0.0627393	0.104955	12	12	0.576033	0.684241
s__Butyribacter.hominis	Condition	NSC	0.154369	0.259362	12	12	0.577631	0.684241
s__Ellagibacter.isourolithinifaciens	Condition	NSC	0.21547	0.359787	12	12	0.57535	0.684241
s__Hominibacterium.hominis	Condition	NSC	0.312754	0.519234	12	12	0.573221	0.684241
s__Acidaminococcus.intestini	Condition	NSC	0.159199	0.275225	12	12	0.588049	0.694252
s__CAG.177.sp003514385	Condition	NSC	0.173085	0.304065	12	12	0.593813	0.696575
s__UBA6398.sp900550635	Condition	NSC	0.130219	0.228858	12	12	0.593964	0.696575
s__Alistipes_A.hominis	Condition	NSC	0.0807741	0.144661	12	12	0.600673	0.702111
s__Enterococcus_B.lactis	Condition	NSC	0.306207	0.552545	12	12	0.60333	0.702889
s__CAG.605.sp937926935	Condition	NSC	0.136844	0.252775	12	11	0.611496	0.710059
s__Cryptobacteroides.sp000431015	Condition	NSC	0.108332	0.201862	12	12	0.61451	0.71122
g__Lawsonibacter.g	Condition	NSC	0.16203	0.323978	12	12	0.638216	0.736243
s__Bifidobacterium.longum	Condition	NSC	-0.143691	0.294024	12	12	0.64573	0.742484
s__Alitiscatomonas.aceti	Condition	NSC	0.195436	0.402814	12	12	0.648062	0.742746
s__Alitiscatomonas.sp900066055	Condition	NSC	-0.0823977	0.172967	12	12	0.653895	0.747006
s__Gallibacter.intestinalis	Condition	NSC	0.255519	0.545271	12	12	0.659068	0.750487
g__Intestinibacter.g	Condition	NSC	-0.246361	0.52985	12	12	0.661503	0.750838
s__Borkfalkia.sp944368795	Condition	NSC	0.0982508	0.216004	12	12	0.66828	0.753684
s__Desulfovibrio.sp937926875	Condition	NSC	-0.209728	0.460063	12	12	0.6676	0.753684
s__Prevotella.rara	Condition	NSC	0.187547	0.425589	12	12	0.677849	0.76204
s__Woodwardibium.sp900760275	Condition	NSC	-0.212389	0.488708	12	12	0.681974	0.764244
s__Porcipelethomonas.ammoniilytica	Condition	NSC	0.128811	0.321747	12	11	0.705433	0.788031
s__Acidaminococcus.fermentans	Condition	NSC	0.189356	0.500478	12	12	0.720703	0.802549
s__Caecibacter.massiliensis	Condition	NSC	0.205023	0.582056	12	12	0.739019	0.81523
s__Roseburia.intestinalis	Condition	NSC	0.0641386	0.179632	12	12	0.735626	0.81523
s__CAG.269.sp000431335	Condition	NSC	-0.136953	0.386961	12	12	0.737836	0.81523
s__Lawsonibacter.asaccharolyticus	Condition	NSC	0.124268	0.373837	12	12	0.753062	0.828133
s__Alistipes.onderdonkii	Condition	NSC	-0.0742563	0.226748	12	12	0.756569	0.829406
s__Haemophilus_D.sp001811025	Condition	NSC	-0.123613	0.396583	12	12	0.76785	0.839168
s__Metalachnospira.sp900553995	Condition	NSC	-0.158804	0.547924	12	12	0.783582	0.853717
s__Ruminiclostridium_E.siraeum	Condition	NSC	0.0535629	0.192744	12	12	0.792217	0.86047
s__Alitiscatomonas.sp900066785	Condition	NSC	-0.057572	0.240437	12	12	0.820265	0.88046
s__Bifidobacterium.adolescentis	Condition	NSC	-0.0596473	0.24272	12	12	0.815648	0.88046
s__Metalachnospira.sp902406135	Condition	NSC	0.0231825	0.0983999	12	12	0.823093	0.88046
s__Merdimorpha.sp002314265	Condition	NSC	0.0739345	0.311585	12	12	0.821851	0.88046
s__HGM11616.sp900761075	Condition	NSC	-0.0630024	0.258316	12	12	0.817003	0.88046
s__CAG.103.sp900757655	Condition	NSC	0.0563274	0.242831	12	12	0.825763	0.880647
s__Alloprevotella.sp000431275	Condition	NSC	0.038515	0.181226	12	12	0.84009	0.889589
s__Desulfovibrio.sp900556755	Condition	NSC	0.0660607	0.31407	12	12	0.841707	0.889589
s__CAG.245.sp000435175	Condition	NSC	0.0432033	0.200263	12	12	0.837721	0.889589
s__CAG.245.sp934119935	Condition	NSC	-0.0383493	0.203048	12	9	0.857623	0.903704
s__CAG.103.sp000432375	Condition	NSC	0.0387951	0.209728	12	12	0.860515	0.904053
s__UMGS1591.sp905198295	Condition	NSC	0.0720991	0.407819	12	12	0.86661	0.907755
s__Duodenibacillus.sp900552545	Condition	NSC	-0.0739472	0.455228	12	12	0.87732	0.916254
s__CAG.115.sp003531585	Condition	NSC	0.0391202	0.255544	12	12	0.884317	0.920837
s__Alistipes.senegalensis	Condition	NSC	-0.0276523	0.198134	12	12	0.894452	0.925929
s__Scatosoma.sp944375795	Condition	NSC	-0.0478366	0.338499	12	12	0.893135	0.925929
s__UBA644.sp900547165	Condition	NSC	-0.0286176	0.224782	12	12	0.903655	0.93272
s__Phascolarctobacterium.faecium	Condition	NSC	0.120266	1.14127	12	12	0.920172	0.946999
s__Parabacteroides.johnsonii	Condition	NSC	0.0349204	0.360109	12	12	0.926516	0.948
s__Bacteroides.caccae	Condition	NSC	-0.0168957	0.168844	12	12	0.92418	0.948
s__Bittarella.massiliensis	Condition	NSC	0.0360827	0.387931	12	12	0.929505	0.94831
s__Anaerostipes.hadrus	Condition	NSC	-0.0191397	0.274309	12	12	0.947078	0.963454
s__UMGS911.sp003343545	Condition	NSC	0.0358392	0.547467	12	12	0.950342	0.963996
s__Parabacteroides.merdae	Condition	NSC	0.0195494	0.364253	12	12	0.959276	0.970271
s__Alistipes.sp900541585	Condition	NSC	0.00650001	0.144852	12	12	0.965945	0.974225
s__Bilophila.sp900550745	Condition	NSC	0.0121514	0.356574	12	12	0.974133	0.979684
s__Butyribacter.sp003529475	Condition	NSC	0.00354301	0.22024	12	12	0.987787	0.990593
s__Allisonella.histaminiformans	Condition	NSC	-0.00124567	0.189222	12	12	0.995002	0.995002

## Sheet: DA MAN converter
feature	metadata	value	coef	stderr	N	N.not.0	pval	qval
s__Mediterraneibacter.lactaris	Converter_perc	Converter_perc	-1.58418	0.107037	12	12	3.97663e-08	1.40375e-05
s__Prevotella.sp003447235	Converter_perc	Converter_perc	0.938024	0.177909	12	12	0.00620164	0.580738
s__CAKRHR01.sp934339005	Converter_perc	Converter_perc	1.92233	0.523847	12	12	0.00431968	0.580738
s__Duodenibacillus.sp900552545	Converter_perc	Converter_perc	5.2639	1.17545	12	12	0.011005	0.580738
s__Roseburia.hominis	Converter_perc	Converter_perc	-1.30325	0.302397	12	12	0.0125488	0.580738
s__Roseburia.intestinalis	Converter_perc	Converter_perc	-2.44747	0.596385	12	12	0.0148063	0.580738
s__Gallintestinimicrobium.propionicum	Converter_perc	Converter_perc	-1.20349	0.259735	12	12	0.00978124	0.580738
s__Lachnospira.sp000437735	Converter_perc	Converter_perc	-4.1511	1.00089	12	12	0.0142905	0.580738
s__Phocaeicola.plebeius_A	Converter_perc	Converter_perc	2.70797	0.614938	12	12	0.011658	0.580738
s__Pseudoflavonifractor_A.gallinarum	Converter_perc	Converter_perc	1.11176	0.386272	12	12	0.0450959	0.710397
s__Streptococcus.salivarius_D	Converter_perc	Converter_perc	-1.58694	0.618978	12	12	0.0623861	0.710397
s__Butyricimonas.virosa	Converter_perc	Converter_perc	-0.831795	0.317764	12	12	0.0589445	0.710397
s__Fimenecus.sp000432435	Converter_perc	Converter_perc	-0.512487	0.172992	12	12	0.0414517	0.710397
s__Streptococcus.thermophilus	Converter_perc	Converter_perc	-0.505002	0.18592	12	12	0.0531937	0.710397
s__Fusicatenibacter.saccharivorans	Converter_perc	Converter_perc	1.29527	0.45719	12	12	0.0471955	0.710397
s__Hominimerdicola.aceti	Converter_perc	Converter_perc	-2.33957	0.766866	12	12	0.0379979	0.710397
s__Alistipes.communis	Converter_perc	Converter_perc	-1.78774	0.557347	12	12	0.0326639	0.710397
s__Alistipes.dispar	Converter_perc	Converter_perc	-1.08527	0.394435	12	12	0.0512981	0.710397
s__Faecalibacterium.longum	Converter_perc	Converter_perc	-0.946068	0.331064	12	12	0.0460381	0.710397
s__Eubacterium_F.sp003491505	Converter_perc	Converter_perc	-2.84544	0.987494	12	12	0.0449463	0.710397
s__Butyribacter.hominis	Converter_perc	Converter_perc	-1.30627	0.373595	12	12	0.0249756	0.710397
s__Lachnospira.eligens_A	Converter_perc	Converter_perc	-2.47866	0.932175	12	12	0.056449	0.710397
s__Lachnospira.hominis	Converter_perc	Converter_perc	-0.729018	0.262529	12	12	0.0499765	0.710397
s__Enterenecus.sp900549885	Converter_perc	Converter_perc	1.30205	0.494695	12	12	0.0580632	0.710397
s__Lachnospira.sp003451515	Converter_perc	Converter_perc	-2.6535	0.864517	12	12	0.037317	0.710397
s__Evtepia.sp004556345	Converter_perc	Converter_perc	-2.11047	0.82173	12	12	0.0620887	0.710397
s__Anaerostipes.caccae	Converter_perc	Converter_perc	2.63935	0.97173	12	12	0.0531987	0.710397
s__Anaerotignum.faecicola	Converter_perc	Converter_perc	-0.59697	0.222381	12	12	0.0549744	0.710397
s__Scatosoma.sp003150575	Converter_perc	Converter_perc	-2.91716	0.957999	12	12	0.0382126	0.710397
s__Hominiventricola.sp003480725	Converter_perc	Converter_perc	-1.5061	0.551274	12	12	0.0523327	0.710397
s__Faecousia.sp003525905	Converter_perc	Converter_perc	-1.60632	0.533915	12	12	0.0396058	0.710397
s__Lachnospira.sp000436535	Converter_perc	Converter_perc	1.19537	0.481263	12	12	0.0679328	0.749384
s__Alectryocaccobium.sp900772685	Converter_perc	Converter_perc	-0.285997	0.126965	12	12	0.0873965	0.79105
s__CALXDZ01.sp944387205	Converter_perc	Converter_perc	-1.53464	0.664348	12	12	0.0820333	0.79105
s__Butyribacter.sp000436755	Converter_perc	Converter_perc	-1.93991	0.855183	12	12	0.0858774	0.79105
s__Faecalibacterium.prausnitzii	Converter_perc	Converter_perc	1.18918	0.514558	12	12	0.0819363	0.79105
s__Dysosmobacter.sp004553545	Converter_perc	Converter_perc	-2.34758	1.00955	12	12	0.0806596	0.79105
s__Bacteroides.caccae	Converter_perc	Converter_perc	-1.47691	0.62214	12	12	0.0764941	0.79105
s__Gemmiger.sp900540775	Converter_perc	Converter_perc	-0.86767	0.378304	12	12	0.0835274	0.79105
s__Eisenbergiella.porci	Converter_perc	Converter_perc	2.4275	1.19374	12	12	0.111763	0.821925
s__Alistipes.finegoldii	Converter_perc	Converter_perc	-0.840662	0.387389	12	12	0.0958025	0.821925
s__Agathobaculum.butyriciproducens	Converter_perc	Converter_perc	-0.488988	0.232179	12	12	0.102945	0.821925
s__Faecalibacterium.prausnitzii_I	Converter_perc	Converter_perc	0.701162	0.323677	12	12	0.0962145	0.821925
s__Sellimonas.catena	Converter_perc	Converter_perc	-0.862681	0.423023	12	12	0.111029	0.821925
s__Agathobacter.faecis	Converter_perc	Converter_perc	-1.95636	0.953165	12	12	0.109381	0.821925
s__Ruminococcus_E.bromii_B	Converter_perc	Converter_perc	-1.19179	0.564389	12	12	0.102299	0.821925
s__Parabacteroides.merdae	Converter_perc	Converter_perc	-0.466831	0.224368	12	12	0.105945	0.821925
s__Caccoplasma.intestinavium	Converter_perc	Converter_perc	-2.40482	1.15787	12	12	0.106393	0.821925
s__UMGS911.sp003343545	Converter_perc	Converter_perc	-2.46836	1.28019	12	12	0.126088	0.843697
s__Alitiscatomonas.sp900066055	Converter_perc	Converter_perc	0.918274	0.477252	12	12	0.126674	0.843697
s__Phocaeicola.vulgatus	Converter_perc	Converter_perc	-0.424629	0.21466	12	12	0.119054	0.843697
s__Anaerobutyricum.hallii	Converter_perc	Converter_perc	0.423829	0.219041	12	12	0.125104	0.843697
s__Faecousia.sp000435995	Converter_perc	Converter_perc	-2.88487	1.47654	12	12	0.122421	0.843697
s__Bittarella.massiliensis	Converter_perc	Converter_perc	0.915899	0.634949	12	12	0.222634	0.853072
s__Alistipes.putredinis	Converter_perc	Converter_perc	-1.20673	0.707293	12	12	0.163181	0.853072
g__Lawsonibacter.g	Converter_perc	Converter_perc	-0.437767	0.241847	12	12	0.144531	0.853072
s__Bilophila.sp900550745	Converter_perc	Converter_perc	-0.672238	0.570955	12	12	0.304311	0.853072
s__Mediterraneibacter.massiliensis	Converter_perc	Converter_perc	-0.956668	0.686448	12	12	0.235865	0.853072
s__Gemmiger.formicilis	Converter_perc	Converter_perc	0.434594	0.361704	12	12	0.295824	0.853072
s__Scatocola.faecipullorum	Converter_perc	Converter_perc	-2.68451	1.61551	12	12	0.171907	0.853072
s__51.20.sp001917175	Converter_perc	Converter_perc	-3.28343	1.97555	12	12	0.171841	0.853072
s__Blautia_A.faecis	Converter_perc	Converter_perc	-0.631403	0.460249	12	12	0.242015	0.853072
s__Mogibacterium_A.kristiansenii	Converter_perc	Converter_perc	-1.71543	1.3384	12	12	0.2692	0.853072
s__Bifidobacterium.longum	Converter_perc	Converter_perc	1.49515	1.26996	12	12	0.304337	0.853072
s__Vescimonas.cirricatena	Converter_perc	Converter_perc	-0.703426	0.660859	12	12	0.34713	0.853072
s__Ruthenibacterium.lactatiformans	Converter_perc	Converter_perc	0.270471	0.159215	12	12	0.164591	0.853072
s__Collinsella.sp031296755	Converter_perc	Converter_perc	0.762695	0.713426	12	12	0.345265	0.853072
s__Bifidobacterium.adolescentis	Converter_perc	Converter_perc	1.06416	0.9998	12	12	0.347144	0.853072
s__Otoolea.saccharolyticum_A	Converter_perc	Converter_perc	-0.378879	0.206036	12	12	0.139777	0.853072
s__Dysosmobacter.sp944387015	Converter_perc	Converter_perc	-1.68613	1.1051	12	12	0.201764	0.853072
s__CAG.115.sp003531585	Converter_perc	Converter_perc	-2.4695	1.5735	12	12	0.191631	0.853072
s__UBA4372.sp900543815	Converter_perc	Converter_perc	-1.03183	0.985021	12	12	0.353979	0.853072
s__CAG.196.sp002102975	Converter_perc	Converter_perc	-1.45006	1.30478	12	12	0.328716	0.853072
s__CAG.1031.sp000431215	Converter_perc	Converter_perc	-3.74346	3.01797	12	11	0.282618	0.853072
s__Limisoma.sp000437795	Converter_perc	Converter_perc	-1.60345	1.31985	12	12	0.291222	0.853072
s__Phascolarctobacterium_A.succinatutens_B	Converter_perc	Converter_perc	-2.00224	1.86803	12	12	0.344152	0.853072
s__Vescimonas.sp000435555	Converter_perc	Converter_perc	-1.8581	1.03036	12	12	0.145668	0.853072
s__Desulfovibrio.sp900556755	Converter_perc	Converter_perc	-2.33192	1.50733	12	12	0.196758	0.853072
s__Oliverpabstia.faecicola	Converter_perc	Converter_perc	-0.305298	0.260136	12	12	0.305661	0.853072
s__Flavonifractor.plautii	Converter_perc	Converter_perc	0.685037	0.39832	12	12	0.160585	0.853072
s__Prevotella.sp004558865	Converter_perc	Converter_perc	-1.89546	1.47474	12	12	0.268064	0.853072
s__Avimonoglobus.intestinipullorum	Converter_perc	Converter_perc	-1.1187	1.03762	12	12	0.341652	0.853072
s__Ventricola.sp900542395	Converter_perc	Converter_perc	-0.776554	0.584078	12	12	0.254426	0.853072
s__Faecalibacterium.sp900539945	Converter_perc	Converter_perc	-0.387969	0.336192	12	12	0.312753	0.853072
s__Veillonella.nakazawae	Converter_perc	Converter_perc	-1.16518	1.04687	12	12	0.328079	0.853072
s__Enterocloster.sp000431375	Converter_perc	Converter_perc	0.401123	0.296545	12	12	0.247574	0.853072
s__Bariatricus.comes	Converter_perc	Converter_perc	0.37453	0.30764	12	12	0.290349	0.853072
s__Prevotella.sp900313215	Converter_perc	Converter_perc	-1.66999	1.12178	12	12	0.210796	0.853072
s__Lachnospira.pectinoschiza_A	Converter_perc	Converter_perc	-1.68019	1.36349	12	12	0.28533	0.853072
s__Alistipes.senegalensis	Converter_perc	Converter_perc	-1.19398	0.836209	12	12	0.226519	0.853072
s__Borkfalkia.sp944368795	Converter_perc	Converter_perc	-0.976842	0.567762	12	12	0.160453	0.853072
s__PeH17.sp000435055	Converter_perc	Converter_perc	-0.789539	0.483908	12	12	0.178102	0.853072
s__Alistipes.onderdonkii	Converter_perc	Converter_perc	-1.24617	0.722723	12	12	0.15975	0.853072
s__CAG.349.sp003539515	Converter_perc	Converter_perc	-1.58924	1.4776	12	12	0.342677	0.853072
s__Anthropogastromicrobium.aceti	Converter_perc	Converter_perc	0.297861	0.259261	12	12	0.314631	0.853072
s__COE1.sp001916965	Converter_perc	Converter_perc	-1.69988	1.44336	12	12	0.304192	0.853072
s__CAG.314.sp000437915	Converter_perc	Converter_perc	-2.58366	1.80578	12	12	0.225736	0.853072
s__Prevotella.faecis	Converter_perc	Converter_perc	1.12808	0.82442	12	12	0.243029	0.853072
s__Lawsonibacter.sp900549405	Converter_perc	Converter_perc	0.886828	0.572081	12	12	0.196033	0.853072
s__Dysosmobacter.sp902490355	Converter_perc	Converter_perc	1.05264	0.591345	12	12	0.14967	0.853072
s__Barnesiella.intestinihominis	Converter_perc	Converter_perc	-0.761436	0.540938	12	12	0.232001	0.853072
s__Scatosoma.sp944375795	Converter_perc	Converter_perc	-1.75187	1.10991	12	12	0.189619	0.853072
s__Parabacteroides.johnsonii	Converter_perc	Converter_perc	-0.756016	0.432543	12	12	0.155408	0.853072
s__Phascolarctobacterium.faecium	Converter_perc	Converter_perc	3.49794	2.57503	12	12	0.245896	0.853072
s__Bifidobacterium.pseudocatenulatum	Converter_perc	Converter_perc	2.02299	1.8444	12	12	0.334316	0.853072
s__Bacteroides.cellulosilyticus	Converter_perc	Converter_perc	-0.950017	0.884419	12	12	0.343226	0.853072
s__Lentihominibacter.faecis	Converter_perc	Converter_perc	0.408135	0.308118	12	12	0.255911	0.853072
s__Hominisplanchenecus.faecis	Converter_perc	Converter_perc	1.12281	0.843294	12	12	0.253851	0.853072
s__Metalachnospira.sp900553995	Converter_perc	Converter_perc	-1.72377	1.38569	12	12	0.281425	0.853072
s__Dysosmobacter.faecalis_A	Converter_perc	Converter_perc	0.570755	0.477948	12	12	0.298382	0.853072
s__Bacteroides.pullorum	Converter_perc	Converter_perc	-1.32633	0.831843	12	12	0.186063	0.853072
s__Cryptobacteroides.sp000431015	Converter_perc	Converter_perc	-1.51631	1.42788	12	12	0.348129	0.853072
s__CAG.267.sp001917135	Converter_perc	Converter_perc	-0.498855	0.419292	12	12	0.299934	0.853072
s__Coprobacter.secundus	Converter_perc	Converter_perc	0.620362	0.593093	12	12	0.354613	0.853072
s__Alistipes_A.hominis	Converter_perc	Converter_perc	1.48055	0.995838	12	12	0.211286	0.853072
s__Fournierella.excrementavium	Converter_perc	Converter_perc	-1.73093	1.65729	12	12	0.355245	0.853072
s__Alistipes.sp900541585	Converter_perc	Converter_perc	-1.03398	0.84732	12	12	0.289373	0.853072
s__CAG.103.sp000432375	Converter_perc	Converter_perc	-0.970849	0.90586	12	12	0.344193	0.853072
s__CAG.964.sp000435335	Converter_perc	Converter_perc	-1.76367	1.6848	12	12	0.35427	0.853072
s__Agathobaculum.hominis	Converter_perc	Converter_perc	1.13295	0.634399	12	12	0.148666	0.853072
s__Dysosmobacter.segnis	Converter_perc	Converter_perc	-1.01385	0.795457	12	12	0.271478	0.853072
s__CAG.274.sp000432155	Converter_perc	Converter_perc	0.766134	0.683493	12	12	0.325073	0.853072
s__Eubacterium_R.sp000433975	Converter_perc	Converter_perc	1.2491	0.855819	12	12	0.218188	0.853072
s__Bacteroides.uniformis	Converter_perc	Converter_perc	0.533335	0.399247	12	12	0.252536	0.853072
s__Bacteroides.faecis	Converter_perc	Converter_perc	1.6968	1.19368	12	12	0.228228	0.853072
s__Hominicoprocola.sp900317525	Converter_perc	Converter_perc	-1.65832	0.996923	12	12	0.171559	0.853072
s__CAG.611.sp000434175	Converter_perc	Converter_perc	-2.35337	2.0251	12	12	0.309807	0.853072
s__Phocaeicola.coprophilus	Converter_perc	Converter_perc	1.7718	0.988413	12	12	0.147509	0.853072
s__UMGS731.sp900544985	Converter_perc	Converter_perc	-1.68185	1.36109	12	12	0.284193	0.853072
s__Jutongia.sp003524945	Converter_perc	Converter_perc	-1.03823	0.754102	12	12	0.240615	0.853072
s__CAG.269.sp003525075	Converter_perc	Converter_perc	-3.6478	2.48069	12	11	0.215385	0.853072
s__Anaerostipes.amylophilus	Converter_perc	Converter_perc	-1.33773	0.901934	12	12	0.212176	0.853072
s__HGM11616.sp900761075	Converter_perc	Converter_perc	-1.26785	0.849144	12	12	0.209704	0.853072
s__Coprobacter.fastidiosus	Converter_perc	Converter_perc	-0.956132	0.539187	12	12	0.15086	0.853072
s__Faecalibacterium.sp900758465	Converter_perc	Converter_perc	-1.25767	0.754619	12	12	0.170916	0.853072
s__CAG.269.sp000431335	Converter_perc	Converter_perc	-3.16469	2.34683	12	12	0.248794	0.853072
s__Coprococcus.aceti	Converter_perc	Converter_perc	-1.13754	1.04965	12	12	0.339438	0.853072
s__Lachnoclostridium_B.ammoniilytica	Converter_perc	Converter_perc	0.369934	0.296619	12	12	0.280371	0.853072
s__Porcipelethomonas.ammoniilytica	Converter_perc	Converter_perc	-3.58388	2.17354	12	11	0.174521	0.853072
s__UBA737.sp944384845	Converter_perc	Converter_perc	-1.52284	1.43165	12	12	0.347418	0.853072
s__Faecalibacterium.prausnitzii_J	Converter_perc	Converter_perc	-0.532197	0.293821	12	12	0.144329	0.853072
s__HGM13006.sp949289625	Converter_perc	Converter_perc	-1.0816	0.864765	12	12	0.279195	0.853072
s__Acetatifactor.acetigignens	Converter_perc	Converter_perc	-0.808291	0.585255	12	12	0.239392	0.853072
s__Evtepia.gabavorous	Converter_perc	Converter_perc	1.37027	0.977156	12	12	0.233463	0.853072
s__Duodenibacillus.intestinavium	Converter_perc	Converter_perc	2.73589	2.36405	12	10	0.311556	0.853072
s__Enterococcus_B.lactis	Converter_perc	Converter_perc	-1.19654	0.992099	12	12	0.294247	0.853072
s__Enterococcus.faecalis	Converter_perc	Converter_perc	-0.704369	0.564275	12	12	0.280008	0.853072
s__CAG.274.sp900545305	Converter_perc	Converter_perc	2.09837	2.05327	12	12	0.364575	0.865058
s__Prevotella.sp900546535	Converter_perc	Converter_perc	-1.10274	1.09912	12	12	0.37249	0.865058
s__Faecalibacterium.prausnitzii_D	Converter_perc	Converter_perc	-0.532036	0.529259	12	12	0.371654	0.865058
s__CAG.177.sp003514385	Converter_perc	Converter_perc	-1.52402	1.51356	12	12	0.370945	0.865058
s__Otoolea.fessa	Converter_perc	Converter_perc	-0.757794	0.750214	12	12	0.369585	0.865058
s__Anaerobutyricum.soehngenii	Converter_perc	Converter_perc	-0.503291	0.508178	12	12	0.378049	0.872232
s__F23.B02.sp001916715	Converter_perc	Converter_perc	-1.74166	1.81332	12	12	0.391205	0.880215
s__UMGS911.sp900545935	Converter_perc	Converter_perc	-0.858722	0.892453	12	12	0.390436	0.880215
s__Roseburia_C.amylophila	Converter_perc	Converter_perc	-1.04857	1.09242	12	12	0.391484	0.880215
s__UBA644.sp900547165	Converter_perc	Converter_perc	-1.81988	1.86399	12	12	0.384181	0.880215
s__Blautia_A.obeum	Converter_perc	Converter_perc	-0.282379	0.296621	12	12	0.395014	0.881718
s__Metalachnospira.sp902406135	Converter_perc	Converter_perc	-0.49905	0.529237	12	12	0.399092	0.881718
s__Dysosmobacter.faecalis	Converter_perc	Converter_perc	-0.53609	0.571525	12	12	0.401351	0.881718
s__UBA11524.sp000437595	Converter_perc	Converter_perc	-2.40661	2.57044	12	12	0.402143	0.881718
s__CALXDZ01.sp902478785	Converter_perc	Converter_perc	-0.722929	0.875611	12	12	0.455411	0.895936
s__Prevotella.lascolaii	Converter_perc	Converter_perc	-0.384527	0.453578	12	12	0.444317	0.895936
s__Bacteroides.stercoris	Converter_perc	Converter_perc	0.499993	0.633363	12	12	0.474024	0.895936
s__Sellimonas.intestinalis	Converter_perc	Converter_perc	-0.744273	0.97278	12	12	0.48686	0.895936
s__Anaerotignum.lactatifermentans	Converter_perc	Converter_perc	-0.444711	0.548392	12	12	0.462893	0.895936
s__Sutterella.wadsworthensis_A	Converter_perc	Converter_perc	0.755297	0.986588	12	12	0.486612	0.895936
s__Bacteroides.fragilis	Converter_perc	Converter_perc	-0.581543	0.691294	12	12	0.447566	0.895936
s__Pseudoflavonifractor.sp902362925	Converter_perc	Converter_perc	1.22631	1.4	12	12	0.430515	0.895936
s__Bilophila.wadsworthia	Converter_perc	Converter_perc	0.489395	0.564725	12	12	0.435047	0.895936
s__Scatosoma.sp900542935	Converter_perc	Converter_perc	-1.3374	1.6857	12	12	0.471964	0.895936
s__Faecalibacillus.faecis	Converter_perc	Converter_perc	-0.906997	1.16161	12	12	0.478542	0.895936
s__Odoribacter.splanchnicus	Converter_perc	Converter_perc	-0.573207	0.650996	12	12	0.428309	0.895936
s__Phil1.sp001940855	Converter_perc	Converter_perc	-1.40624	1.80752	12	12	0.480024	0.895936
s__Blautia_A.fusiformis	Converter_perc	Converter_perc	0.772537	0.885388	12	12	0.432161	0.895936
g__CALXCQ01.g	Converter_perc	Converter_perc	0.859866	1.04183	12	12	0.455554	0.895936
s__CAJFUR01.sp904420575	Converter_perc	Converter_perc	-0.661698	0.839585	12	12	0.474704	0.895936
s__Aphodousia.faecalis	Converter_perc	Converter_perc	-1.36608	1.70212	12	12	0.467196	0.895936
s__Gemmiger.sp900539695	Converter_perc	Converter_perc	-0.832961	0.91017	12	12	0.411881	0.895936
s__CAZU01.sp000432275	Converter_perc	Converter_perc	-1.56323	1.85945	12	12	0.447835	0.895936
s__Faecousia.sp000434635	Converter_perc	Converter_perc	-1.18166	1.47682	12	12	0.468454	0.895936
s__Veillonella.parvula_A	Converter_perc	Converter_perc	-1.49134	1.66414	12	12	0.420824	0.895936
s__Onthocola_B.sp000438075	Converter_perc	Converter_perc	-1.91039	2.49966	12	10	0.487308	0.895936
s__Merdousia.sp900545705	Converter_perc	Converter_perc	-2.24943	2.66639	12	11	0.446377	0.895936
s__CAG.605.sp937926935	Converter_perc	Converter_perc	-1.97651	2.25582	12	12	0.430396	0.895936
s__CAG.269.sp001916035	Converter_perc	Converter_perc	-2.23444	2.76977	12	12	0.465057	0.895936
s__Oliverpabstia.intestinalis	Converter_perc	Converter_perc	-0.414564	0.472034	12	12	0.429398	0.895936
s__CAG.269.sp001916005	Converter_perc	Converter_perc	-1.42222	1.84447	12	12	0.483682	0.895936
s__Allisonella.histaminiformans	Converter_perc	Converter_perc	-1.71131	2.09941	12	12	0.460745	0.895936
s__Schaedlerella.hominis	Converter_perc	Converter_perc	0.323097	0.376593	12	12	0.439288	0.895936
s__CAG.238.sp900542245	Converter_perc	Converter_perc	-1.5436	1.88496	12	12	0.458824	0.895936
s__Paraprevotella.clara	Converter_perc	Converter_perc	1.06028	1.17672	12	12	0.418508	0.895936
s__Ruthenibacterium.merdipullorum	Converter_perc	Converter_perc	-0.312573	0.416757	12	12	0.494952	0.905275
s__Muricomes.sp000509105	Converter_perc	Converter_perc	0.529289	0.712893	12	12	0.499046	0.908058
s__Phocaeicola.coprocola	Converter_perc	Converter_perc	1.03673	1.40621	12	12	0.501878	0.908527
s__Mediterraneibacter.faecis	Converter_perc	Converter_perc	0.375936	0.529814	12	12	0.517148	0.911553
s__Eubacterium_R.sp000436835	Converter_perc	Converter_perc	-0.655113	0.922957	12	12	0.517017	0.911553
s__Anaerostipes.hadrus	Converter_perc	Converter_perc	0.588147	0.829511	12	12	0.517446	0.911553
s__CAG.1000.sp000434555	Converter_perc	Converter_perc	-1.97036	2.78875	12	10	0.518836	0.911553
s__CAG.245.sp934119935	Converter_perc	Converter_perc	-2.33979	3.31336	12	7	0.519043	0.911553
s__Dorea_A.amylophila	Converter_perc	Converter_perc	0.176631	0.259611	12	12	0.511715	0.911553
s__Caecibacter.massiliensis	Converter_perc	Converter_perc	-1.6732	2.3917	12	12	0.522732	0.913487
s__Butyricimonas.faecihominis	Converter_perc	Converter_perc	0.403775	0.61325	12	12	0.546238	0.922594
s__Alloprevotella.sp000431275	Converter_perc	Converter_perc	-0.915934	1.37329	12	12	0.541298	0.922594
s__Butyribacter.sp003529475	Converter_perc	Converter_perc	-0.821188	1.22536	12	12	0.539459	0.922594
s__CAG.345.sp000433315	Converter_perc	Converter_perc	0.527621	0.797792	12	12	0.544539	0.922594
s__Senegalimassilia.anaerobia	Converter_perc	Converter_perc	1.10558	1.65661	12	12	0.541062	0.922594
s__Eisenbergiella.tayi	Converter_perc	Converter_perc	0.379057	0.56905	12	12	0.541784	0.922594
s__Butyrivibrio_A.crossotus	Converter_perc	Converter_perc	-1.08077	1.57687	12	12	0.530756	0.922594
s__Alitiscatomonas.sp900066535	Converter_perc	Converter_perc	0.4688	0.71725	12	12	0.549033	0.922898
s__Hominilimicola.fabiformis	Converter_perc	Converter_perc	-0.390528	0.617186	12	12	0.561261	0.938981
s__Acidaminococcus.intestini	Converter_perc	Converter_perc	-0.667638	1.06488	12	12	0.56469	0.940263
s__Alistipes_A.ihumii	Converter_perc	Converter_perc	0.496343	0.81695	12	12	0.576285	0.955063
s__Dorea_D.hominis	Converter_perc	Converter_perc	0.380978	1.02506	12	12	0.728995	0.957475
s__Prevotella.copri_B	Converter_perc	Converter_perc	-0.553404	1.39424	12	12	0.711691	0.957475
s__UBA6398.sp003150315	Converter_perc	Converter_perc	0.281742	0.63308	12	12	0.679316	0.957475
s__Lawsonibacter.sp019424865	Converter_perc	Converter_perc	0.368071	0.879214	12	12	0.696983	0.957475
s__Enterocloster.citroniae	Converter_perc	Converter_perc	0.192911	0.491402	12	12	0.714656	0.957475
s__Gordonibacter.urolithinfaciens	Converter_perc	Converter_perc	0.498233	0.954018	12	12	0.629086	0.957475
s__Tidjanibacter.inops	Converter_perc	Converter_perc	-0.181576	0.528367	12	12	0.74841	0.957475
s__Collinsella.sp900546525	Converter_perc	Converter_perc	-0.443905	1.06353	12	12	0.697824	0.957475
s__CAG.170.sp000432135	Converter_perc	Converter_perc	-0.723457	1.58178	12	12	0.671145	0.957475
s__Ruminococcus_E.intestinalis	Converter_perc	Converter_perc	0.370531	1.07267	12	12	0.747172	0.957475
s__Bacteroides.thetaiotaomicron	Converter_perc	Converter_perc	-0.351462	0.697732	12	12	0.640934	0.957475
s__Eubacterium_G.ventriosum	Converter_perc	Converter_perc	0.454121	0.990016	12	12	0.670266	0.957475
s__Sutterella.wadsworthensis	Converter_perc	Converter_perc	-2.12501	3.88288	12	12	0.613291	0.957475
s__Phocaeicola.massiliensis	Converter_perc	Converter_perc	0.634496	1.11414	12	12	0.599479	0.957475
s__Stercorousia.sp000437435	Converter_perc	Converter_perc	0.402009	0.78441	12	12	0.635304	0.957475
s__Holdemanella.porci	Converter_perc	Converter_perc	0.810249	1.97918	12	12	0.703228	0.957475
s__Roseburia.inulinivorans	Converter_perc	Converter_perc	-0.255598	0.728206	12	12	0.743298	0.957475
s__CAG.103.sp900757655	Converter_perc	Converter_perc	-0.6638	1.19539	12	12	0.608279	0.957475
s__Vescimonas.coprocola	Converter_perc	Converter_perc	0.533525	0.948468	12	12	0.603797	0.957475
s__Prevotella.rara	Converter_perc	Converter_perc	1.34057	2.83407	12	12	0.660856	0.957475
s__Parasutterella.gallistercoris	Converter_perc	Converter_perc	-0.364781	0.82862	12	12	0.682516	0.957475
s__CAG.273.sp000435755	Converter_perc	Converter_perc	-0.757848	1.37492	12	12	0.610841	0.957475
s__Faecalibacterium.prausnitzii_A	Converter_perc	Converter_perc	-0.336655	0.712948	12	12	0.661392	0.957475
s__UMGS1591.sp905198295	Converter_perc	Converter_perc	0.542177	1.56187	12	12	0.745985	0.957475
s__Slackia.isoflavoniconvertens	Converter_perc	Converter_perc	0.785358	1.97234	12	12	0.710831	0.957475
s__Alistipes.timonensis	Converter_perc	Converter_perc	-0.39522	1.11281	12	12	0.740408	0.957475
s__Bifidobacterium.bifidum	Converter_perc	Converter_perc	-0.41731	1.1922	12	12	0.743967	0.957475
s__Lawsonibacter.sp000177015	Converter_perc	Converter_perc	-0.333925	0.675082	12	12	0.646788	0.957475
s__Prevotella.sp002251385	Converter_perc	Converter_perc	0.347617	1.01242	12	12	0.74862	0.957475
s__Acidaminococcus.fermentans	Converter_perc	Converter_perc	-0.884679	2.35683	12	12	0.726443	0.957475
s__Ruminococcus_E.sp934476515	Converter_perc	Converter_perc	0.0992974	0.216234	12	12	0.669929	0.957475
s__Lawsonibacter.asaccharolyticus	Converter_perc	Converter_perc	0.193577	0.528393	12	12	0.732659	0.957475
s__Eubacterium_G.sp000434315	Converter_perc	Converter_perc	-0.4944	1.11692	12	12	0.680904	0.957475
s__Collinsella.sp905207425	Converter_perc	Converter_perc	-0.551664	1.39305	12	12	0.712312	0.957475
s__Eubacterium_I.ramulus	Converter_perc	Converter_perc	-0.351064	0.621015	12	12	0.602066	0.957475
s__Lawsonibacter.sp900545895	Converter_perc	Converter_perc	-0.142891	0.332694	12	12	0.689686	0.957475
s__Bifidobacterium.catenulatum	Converter_perc	Converter_perc	0.355314	0.834253	12	12	0.692093	0.957475
s__Cryptobacteroides.sp000433355	Converter_perc	Converter_perc	-0.304037	0.54473	12	12	0.60651	0.957475
s__Vescimonas.sp000435975	Converter_perc	Converter_perc	-0.531803	1.05133	12	12	0.639573	0.957475
s__Mesosutterella.multiformis	Converter_perc	Converter_perc	0.158138	0.336341	12	7	0.648319	0.957475
s__Alitiscatomonas.aceti	Converter_perc	Converter_perc	0.390481	0.869883	12	12	0.676757	0.957475
s__UBA10281.sp900767885	Converter_perc	Converter_perc	-0.818604	2.01182	12	12	0.704916	0.957475
s__Gabonibacter.massiliensis	Converter_perc	Converter_perc	-0.601262	1.47193	12	12	0.703839	0.957475
s__Woodwardibium.sp900760275	Converter_perc	Converter_perc	-0.367669	0.613152	12	12	0.58106	0.957475
s__CAG.417.sp000432835	Converter_perc	Converter_perc	-0.688914	1.24788	12	12	0.610294	0.957475
s__Lepagella.sp002491165	Converter_perc	Converter_perc	-0.396958	1.05762	12	12	0.726468	0.957475
s__CAG.245.sp000435175	Converter_perc	Converter_perc	-1.45448	3.31338	12	11	0.683353	0.957475
s__Haemophilus_D.sp001811025	Converter_perc	Converter_perc	-0.976216	1.78104	12	12	0.612765	0.957475
s__CAG.557.sp000435275	Converter_perc	Converter_perc	-0.280936	0.694593	12	12	0.706566	0.957475
s__SFEL01.sp004557245	Converter_perc	Converter_perc	-0.653459	1.85376	12	12	0.742249	0.957475
s__UMGS1322.sp905200615	Converter_perc	Converter_perc	1.11429	2.05676	12	12	0.616743	0.957475
s__CAG.217.sp000436335	Converter_perc	Converter_perc	-0.821245	2.15856	12	12	0.722945	0.957475
s__Hominicoprocola.sp003522105	Converter_perc	Converter_perc	-0.617698	1.25444	12	12	0.648234	0.957475
g__Mailhella.g	Converter_perc	Converter_perc	0.760076	1.90707	12	12	0.710578	0.957475
s__Ruminococcus_B.gnavus	Converter_perc	Converter_perc	0.30806	0.592197	12	12	0.630389	0.957475
s__Dysosmobacter.welbionis	Converter_perc	Converter_perc	-0.326927	0.752255	12	12	0.686273	0.957475
s__Ruminiclostridium_E.siraeum	Converter_perc	Converter_perc	-0.386223	0.925644	12	12	0.697919	0.957475
s__Alistipes.excrementigallinarum	Converter_perc	Converter_perc	0.585943	1.70479	12	12	0.748376	0.957475
s__Pararoseburia.sp900546435	Converter_perc	Converter_perc	-0.418187	0.889171	12	12	0.662631	0.957475
s__Bacteroides.clarus	Converter_perc	Converter_perc	0.2763	0.571019	12	12	0.653774	0.957475
s__Otoolea.symbiosa	Converter_perc	Converter_perc	0.49555	0.952466	12	12	0.630337	0.957475
s__Prevotella.sp945863825	Converter_perc	Converter_perc	-1.40986	2.80347	12	12	0.641464	0.957475
s__CAG.266.sp019117495	Converter_perc	Converter_perc	1.27101	2.33673	12	12	0.615389	0.957475
s__Clostridium_AP.sp000509125	Converter_perc	Converter_perc	0.413095	1.21699	12	12	0.751352	0.957499
s__CAG.313.sp003539625	Converter_perc	Converter_perc	-0.454745	1.39438	12	12	0.760677	0.962434
g__Collinsella.g	Converter_perc	Converter_perc	0.248629	0.754004	12	12	0.758138	0.962434
s__Sutterella.merdavium	Converter_perc	Converter_perc	0.553385	1.76446	12	11	0.769478	0.963665
g__Intestinibacter.g	Converter_perc	Converter_perc	-0.360573	1.14555	12	12	0.76868	0.963665
s__CAG.475.sp000434435	Converter_perc	Converter_perc	0.66422	2.13271	12	12	0.77102	0.963665
s__Hominibacterium.hominis	Converter_perc	Converter_perc	0.465615	1.52465	12	12	0.7753	0.963665
s__Anaerotardibacter.sp000436075	Converter_perc	Converter_perc	-0.391623	1.27303	12	12	0.773716	0.963665
s__Dorea.formicigenerans	Converter_perc	Converter_perc	0.0912958	0.319632	12	12	0.789344	0.970866
s__Bacteroides.eggerthii	Converter_perc	Converter_perc	-0.216909	0.748192	12	12	0.786292	0.970866
s__Akkermansia.biwaensis	Converter_perc	Converter_perc	-0.32772	1.14733	12	12	0.789337	0.970866
s__Prevotella.sp900552675	Converter_perc	Converter_perc	0.172531	0.690302	12	12	0.814949	0.972744
s__Faecalibacterium.duncaniae	Converter_perc	Converter_perc	0.16984	0.615774	12	12	0.796353	0.972744
s__Enteroscipio.rubneri	Converter_perc	Converter_perc	-0.493829	1.9274	12	12	0.810422	0.972744
s__Coprococcus_A.catus_A	Converter_perc	Converter_perc	0.123996	0.4726	12	12	0.805994	0.972744
s__Alistipes.avistercoris	Converter_perc	Converter_perc	-0.413502	1.66109	12	12	0.815672	0.972744
s__Parabacteroides.faecalis	Converter_perc	Converter_perc	0.340479	1.31064	12	12	0.807856	0.972744
s__Lachnospira.sp000436475	Converter_perc	Converter_perc	0.284965	1.06517	12	12	0.802289	0.972744
s__Wujia.chipingensis	Converter_perc	Converter_perc	-0.312326	1.19807	12	12	0.807201	0.972744
s__Merdicola.sp018371855	Converter_perc	Converter_perc	0.843199	3.34614	12	10	0.813466	0.972744
s__Sarcina.perfringens	Converter_perc	Converter_perc	0.30846	1.32651	12	12	0.827535	0.97965
s__Collinsella.sp002391315	Converter_perc	Converter_perc	-0.127386	0.538539	12	12	0.824633	0.97965
s__Alistipes.shahii	Converter_perc	Converter_perc	0.180224	0.785529	12	12	0.829788	0.97965
s__Faecalibacterium.hattorii	Converter_perc	Converter_perc	-0.0375557	0.203781	12	12	0.862748	0.989108
s__Gallibacter.intestinalis	Converter_perc	Converter_perc	0.0476289	0.398711	12	12	0.910672	0.989108
s__Enterocloster.bolteae	Converter_perc	Converter_perc	0.20354	1.16075	12	12	0.869321	0.989108
s__Senegalimassilia.sp900550055	Converter_perc	Converter_perc	0.15707	1.24629	12	12	0.905789	0.989108
s__Hominenteromicrobium.mulieris	Converter_perc	Converter_perc	0.117873	0.865782	12	12	0.898282	0.989108
s__Parabacteroides.distasonis	Converter_perc	Converter_perc	0.0203355	0.263757	12	12	0.942247	0.989108
s__Eggerthella.lenta	Converter_perc	Converter_perc	0.201806	1.50446	12	12	0.899771	0.989108
s__Dorea_A.longicatena	Converter_perc	Converter_perc	0.0304699	0.311202	12	12	0.926714	0.989108
s__Blautia_A.sp900066205	Converter_perc	Converter_perc	0.0627956	0.406972	12	12	0.884846	0.989108
s__Bacteroides.xylanisolvens	Converter_perc	Converter_perc	-0.0675509	0.527158	12	12	0.904221	0.989108
s__Merdicola.sp001915925	Converter_perc	Converter_perc	0.0560784	0.753898	12	12	0.944276	0.989108
s__Sodaliphilus.sp004557565	Converter_perc	Converter_perc	0.189656	1.77875	12	12	0.920222	0.989108
s__UMGS1591.sp900553255	Converter_perc	Converter_perc	0.0290652	0.378609	12	12	0.942494	0.989108
s__Holdemanella.biformis	Converter_perc	Converter_perc	0.270234	1.36836	12	12	0.853075	0.989108
s__Gemmiger.qucibialis	Converter_perc	Converter_perc	0.108824	0.633777	12	12	0.872004	0.989108
s__Collinsella.sp900548365	Converter_perc	Converter_perc	-0.178279	1.34909	12	12	0.901248	0.989108
s__Akkermansia.muciniphila	Converter_perc	Converter_perc	-0.446038	3.87774	12	12	0.913968	0.989108
s__Escherichia.coli	Converter_perc	Converter_perc	-0.230814	1.88505	12	12	0.908452	0.989108
s__Enorma.sp000333815	Converter_perc	Converter_perc	0.0534695	0.636437	12	12	0.937082	0.989108
s__Agathobacter.rectalis	Converter_perc	Converter_perc	0.169656	1.0479	12	12	0.879233	0.989108
s__Adlercreutzia.rubneri	Converter_perc	Converter_perc	0.197228	1.14136	12	12	0.871199	0.989108
s__Onthousia.sp000438295	Converter_perc	Converter_perc	-0.397311	2.26322	12	12	0.869175	0.989108
s__UMGS872.sp900546275	Converter_perc	Converter_perc	-0.204917	2.06715	12	12	0.925804	0.989108
s__Enterocloster.pacaense	Converter_perc	Converter_perc	0.0842691	0.59682	12	12	0.89454	0.989108
s__Eubacterium_R.sp000434995	Converter_perc	Converter_perc	-0.0606829	0.756588	12	12	0.939926	0.989108
s__Dialister.invisus	Converter_perc	Converter_perc	-0.344606	1.71032	12	12	0.85015	0.989108
s__Huintestinicola.butyrica	Converter_perc	Converter_perc	-0.320675	1.54896	12	12	0.846102	0.989108
s__Lepagella.sp000437495	Converter_perc	Converter_perc	-0.150597	1.97849	12	12	0.942981	0.989108
s__Blautia.stercoris	Converter_perc	Converter_perc	-0.118158	0.960014	12	12	0.90798	0.989108
s__Ellagibacter.isourolithinifaciens	Converter_perc	Converter_perc	-0.318101	2.74996	12	12	0.913485	0.989108
s__Parasutterella.sp900552195	Converter_perc	Converter_perc	-0.153096	1.27988	12	12	0.910554	0.989108
s__Hominicoprocola.sp934835795	Converter_perc	Converter_perc	0.0610724	0.773936	12	12	0.940893	0.989108
s__Enterocloster.lavalensis	Converter_perc	Converter_perc	-0.100634	0.783946	12	12	0.904053	0.989108
s__UBA6398.sp900550635	Converter_perc	Converter_perc	-0.158604	1.30287	12	12	0.90898	0.989108
s__Acetatifactor.intestinalis	Converter_perc	Converter_perc	-0.100651	0.880945	12	12	0.914543	0.989108
s__Ruminococcus.sp900540005	Converter_perc	Converter_perc	-0.231121	2.07908	12	12	0.91684	0.989108
s__CAG.194.sp000432915	Converter_perc	Converter_perc	0.138235	0.834739	12	12	0.876502	0.989108
s__Mediterraneibacter.torques	Converter_perc	Converter_perc	-0.163163	1.22094	12	12	0.900143	0.989108
s__Blautia_A.wexlerae	Converter_perc	Converter_perc	0.015134	0.279503	12	12	0.959415	0.993493
s__Alitiscatomonas.sp900066785	Converter_perc	Converter_perc	-0.0217734	0.421218	12	12	0.961253	0.993493
s__Evtepia.excrementipullorum	Converter_perc	Converter_perc	-0.0723685	1.22307	12	12	0.955655	0.993493
s__Megamonas.funiformis	Converter_perc	Converter_perc	0.1768	3.02482	12	11	0.956194	0.993493
s__Bacteroides.ovatus	Converter_perc	Converter_perc	-0.0473712	0.947792	12	12	0.962534	0.993493
s__Faecalibacillus.intestinalis	Converter_perc	Converter_perc	-0.0162692	0.568328	12	12	0.978534	0.99712
s__Scatosoma.sp900555925	Converter_perc	Converter_perc	-0.0162053	0.612882	12	12	0.980172	0.99712
s__Ruminococcus_C.sp000433635	Converter_perc	Converter_perc	-0.0723848	1.76875	12	12	0.969317	0.99712
s__Merdimorpha.sp002314265	Converter_perc	Converter_perc	-0.0532752	1.63553	12	12	0.975575	0.99712
s__Butyricimonas.paravirosa	Converter_perc	Converter_perc	-0.0186462	0.577315	12	12	0.975782	0.99712
s__Enterocloster.sp001517625	Converter_perc	Converter_perc	-0.0215999	0.978215	12	12	0.983441	0.997571
s__Scatacola_A.faecigallinarum	Converter_perc	Converter_perc	0.0279233	2.39922	12	12	0.991271	0.999086
s__CAG.103.sp900543625	Converter_perc	Converter_perc	0.00558123	1.37488	12	12	0.996955	0.999086
s__Collinsella.sp031295385	Converter_perc	Converter_perc	0.000878979	0.721351	12	12	0.999086	0.999086
s__Butyrivibrio_A.sp000431815	Converter_perc	Converter_perc	-0.00334208	1.29177	12	12	0.99806	0.999086
s__Desulfovibrio.sp937926875	Converter_perc	Converter_perc	-0.0226897	2.23944	12	12	0.992401	0.999086

## Sheet: DfgABCDE genes
Percent amino acid identities of homologues
		DfgA	DfgB	DfgC	DfgD	DfgE
Enterenecus sp900549885		0.838	0.66
CAKRHR01 sp934339005		0.431	0.681	0.811	0.815	0.688
Reference sequences for DfgABCDE
7BVS_1
7BVS_2
WP_004604487.1
WP_004604486.1
WP_004604485.1
Excerpt of gene annotations from Enterenecus sp900549885
		Start	End	Strand	Annotations
		566	1873	+	ID=P0132_E02_1-P0132_E02_1-bin43_01955;eC_number=2.8.3.-;Name=cat1_1;gene=cat1_1;inference=ab initio prediction:Prodigal:2.6,similar to AA sequence:UniProtKB:P38946;locus_tag=P0132_E02_1-P0132_E02_1-bin43_01955;product=Succinyl-CoA:coenzyme A transferase
		2108	3847	-	ID=P0132_E02_1-P0132_E02_1-bin43_01956;eC_number=1.3.5.4;Name=ifcA_4;gene=ifcA_4;inference=ab initio prediction:Prodigal:2.6,similar to AA sequence:UniProtKB:Q9Z4P0;locus_tag=P0132_E02_1-P0132_E02_1-bin43_01956;product=Fumarate reductase flavoprotein subunit
		3986	4903	-	ID=P0132_E02_1-P0132_E02_1-bin43_01957;inference=ab initio prediction:Prodigal:2.6;locus_tag=P0132_E02_1-P0132_E02_1-bin43_01957;product=hypothetical protein
		4900	5868	-	ID=P0132_E02_1-P0132_E02_1-bin43_01958;eC_number=2.7.1.2;Name=glcK;gene=glcK;inference=ab initio prediction:Prodigal:2.6,similar to AA sequence:UniProtKB:P54495;locus_tag=P0132_E02_1-P0132_E02_1-bin43_01958;product=Glucokinase
		5893	6957	-	ID=P0132_E02_1-P0132_E02_1-bin43_01959;eC_number=1.1.1.371;Name=iolW;gene=iolW;inference=ab initio prediction:Prodigal:2.6,similar to AA sequence:UniProtKB:O32223;locus_tag=P0132_E02_1-P0132_E02_1-bin43_01959;product=scyllo-inositol 2-dehydrogenase (NADP(+))
		7005	7445	-	ID=P0132_E02_1-P0132_E02_1-bin43_01960;inference=ab initio prediction:Prodigal:2.6;locus_tag=P0132_E02_1-P0132_E02_1-bin43_01960;product=hypothetical protein
		7460	8332	-	ID=P0132_E02_1-P0132_E02_1-bin43_01961;inference=ab initio prediction:Prodigal:2.6;locus_tag=P0132_E02_1-P0132_E02_1-bin43_01961;product=hypothetical protein
		8348	9451	-	ID=P0132_E02_1-P0132_E02_1-bin43_01962;eC_number=1.1.1.18;Name=iolG;gene=iolG;inference=ab initio prediction:Prodigal:2.6,similar to AA sequence:UniProtKB:Q8ZK57;locus_tag=P0132_E02_1-P0132_E02_1-bin43_01962;product=Inositol 2-dehydrogenase
		9483	9878	-	ID=P0132_E02_1-P0132_E02_1-bin43_01963;inference=ab initio prediction:Prodigal:2.6;locus_tag=P0132_E02_1-P0132_E02_1-bin43_01963;product=hypothetical protein
		9976	11442	-	ID=P0132_E02_1-P0132_E02_1-bin43_01964;Name=yicJ;gene=yicJ;inference=ab initio prediction:Prodigal:2.6,similar to AA sequence:UniProtKB:P31435;locus_tag=P0132_E02_1-P0132_E02_1-bin43_01964;product=Inner membrane symporter YicJ
		11500	13530	-	ID=P0132_E02_1-P0132_E02_1-bin43_01965;eC_number=1.3.1.-;Name=fldZ_3;gene=fldZ_3;inference=ab initio prediction:Prodigal:2.6,similar to AA sequence:UniProtKB:G9F1Y9;locus_tag=P0132_E02_1-P0132_E02_1-bin43_01965;product=Cinnamate reductase
Excerpt from gene annotations from CAKRHR01 sp934339005
Contig		Start	End	Strand	Annotations
P0132_E01_16-bin85-52_51		6227	6997	-	ID=P0132_E01_16-P0132_E01_16-bin85_01584;Name=rhaR_3;gene=rhaR_3;inference=ab initio prediction:Prodigal:2.6,similar to AA sequence:UniProtKB:P09378;locus_tag=P0132_E01_16-P0132_E01_16-bin85_01584;product=HTH-type transcriptional activator RhaR
P0132_E01_16-bin85-52_51		7150	8058	+	ID=P0132_E01_16-P0132_E01_16-bin85_01585;inference=ab initio prediction:Prodigal:2.6;locus_tag=P0132_E01_16-P0132_E01_16-bin85_01585;product=hypothetical protein
P0132_E01_16-bin85-52_51		8074	8511	+	ID=P0132_E01_16-P0132_E01_16-bin85_01586;inference=ab initio prediction:Prodigal:2.6;locus_tag=P0132_E01_16-P0132_E01_16-bin85_01586;product=hypothetical protein
P0132_E01_16-bin85-65_64		3541	5142	-	ID=P0132_E01_16-P0132_E01_16-bin85_01748;inference=ab initio prediction:Prodigal:2.6;locus_tag=P0132_E01_16-P0132_E01_16-bin85_01748;product=hypothetical protein
P0132_E01_16-bin85-65_64		5347	6405	-	ID=P0132_E01_16-P0132_E01_16-bin85_01749;inference=ab initio prediction:Prodigal:2.6;locus_tag=P0132_E01_16-P0132_E01_16-bin85_01749;product=hypothetical protein
P0132_E01_16-bin85-65_64		6408	6875	-	ID=P0132_E01_16-P0132_E01_16-bin85_01750;inference=ab initio prediction:Prodigal:2.6;locus_tag=P0132_E01_16-P0132_E01_16-bin85_01750;product=hypothetical protein
P0132_E01_16-bin85-79_78		9702	10301	-	ID=P0132_E01_16-P0132_E01_16-bin85_01891;Name=ctc;gene=ctc;inference=ab initio prediction:Prodigal:2.6,similar to AA sequence:UniProtKB:P14194;locus_tag=P0132_E01_16-P0132_E01_16-bin85_01891;product=General stress protein CTC
P0132_E01_16-bin85-79_78		10472	10912	-	ID=P0132_E01_16-P0132_E01_16-bin85_01892;inference=ab initio prediction:Prodigal:2.6;locus_tag=P0132_E01_16-P0132_E01_16-bin85_01892;product=hypothetical protein
P0132_E01_16-bin85-79_78		10927	11163	-	ID=P0132_E01_16-P0132_E01_16-bin85_01893;inference=ab initio prediction:Prodigal:2.6;locus_tag=P0132_E01_16-P0132_E01_16-bin85_01893;product=hypothetical protein
P0132_E01_16-bin85-25_24		20485	21054	+	ID=P0132_E01_16-P0132_E01_16-bin85_01075;inference=ab initio prediction:Prodigal:2.6;locus_tag=P0132_E01_16-P0132_E01_16-bin85_01075;product=hypothetical protein
P0132_E01_16-bin85-25_24		21127	22524	+	ID=P0132_E01_16-P0132_E01_16-bin85_01076;eC_number=1.2.1.28;Name=mdlD;gene=mdlD;inference=ab initio prediction:Prodigal:2.6,similar to AA sequence:UniProtKB:Q84DC3;locus_tag=P0132_E01_16-P0132_E01_16-bin85_01076;product=NAD(P)-dependent benzaldehyde dehydrogenase
P0132_E01_16-bin85-25_24		22654	23493	+	ID=P0132_E01_16-P0132_E01_16-bin85_01077;eC_number=4.2.1.44;Name=iolE_6;gene=iolE_6;inference=ab initio prediction:Prodigal:2.6,protein motif:HAMAP:MF_01672;locus_tag=P0132_E01_16-P0132_E01_16-bin85_01077;product=Inosose dehydratase
P0132_E01_16-bin85-25_24		23541	24821	+	ID=P0132_E01_16-P0132_E01_16-bin85_01078;eC_number=1.1.1.-;Name=rifL;gene=rifL;inference=ab initio prediction:Prodigal:2.6,similar to AA sequence:UniProtKB:Q7BUE1;locus_tag=P0132_E01_16-P0132_E01_16-bin85_01078;product=Putative UDP-kanosamine synthase oxidoreductase subunit
P0132_E01_16-bin85-25_24		24970	26319	-	ID=P0132_E01_16-P0132_E01_16-bin85_01079;eC_number=5.4.2.10;Name=glmM;gene=glmM;inference=ab initio prediction:Prodigal:2.6,similar to AA sequence:UniProtKB:Q81VN7;locus_tag=P0132_E01_16-P0132_E01_16-bin85_01079;product=Phosphoglucosamine mutase
P0132_E01_16-bin85-25_24		26702	27673	+	ID=P0132_E01_16-P0132_E01_16-bin85_01080;eC_number=1.5.1.2;Name=proC_2;gene=proC_2;inference=ab initio prediction:Prodigal:2.6,protein motif:HAMAP:MF_01925;locus_tag=P0132_E01_16-P0132_E01_16-bin85_01080;product=Pyrroline-5-carboxylate reductase
P0132_E01_16-bin85-25_24		27721	28116	-	ID=P0132_E01_16-P0132_E01_16-bin85_01081;eC_number=3.5.4.5;Name=cdd;gene=cdd;inference=ab initio prediction:Prodigal:2.6,similar to AA sequence:UniProtKB:P19079;locus_tag=P0132_E01_16-P0132_E01_16-bin85_01081;product=Cytidine deaminase
P0132_E01_16-bin85-8_7		2029	2424	-	ID=P0132_E01_16-P0132_E01_16-bin85_00469;inference=ab initio prediction:Prodigal:2.6;locus_tag=P0132_E01_16-P0132_E01_16-bin85_00469;product=hypothetical protein
P0132_E01_16-bin85-8_7		2516	3577	-	ID=P0132_E01_16-P0132_E01_16-bin85_00470;eC_number=1.1.1.371;Name=iolW;gene=iolW;inference=ab initio prediction:Prodigal:2.6,similar to AA sequence:UniProtKB:O32223;locus_tag=P0132_E01_16-P0132_E01_16-bin85_00470;product=scyllo-inositol 2-dehydrogenase (NADP(+))
P0132_E01_16-bin85-8_7		3592	4512	-	ID=P0132_E01_16-P0132_E01_16-bin85_00471;eC_number=4.2.1.44;Name=iolE_5;gene=iolE_5;inference=ab initio prediction:Prodigal:2.6,similar to AA sequence:UniProtKB:Q88S37;locus_tag=P0132_E01_16-P0132_E01_16-bin85_00471;product=Inosose dehydratase

## Sheet: Uric acid metabolism
Percent aminao acid identity to each reference from Clostridium sporogenes ATCC 15579
Species	EDU35960.1	EDU35959.1	EDU35956.1	EDU35958.1	EDU35961.1	EDU35962.1	EDU35963.1		known to metabolise Uric acid
Enterocloster bolteae	52	75.5			51.6	59.5			x
Enterocloster pacaense	51.7		62.3		53.2	59.6	54.1
Mediterraneibacter faecis	50	78.2	63.2	57.1	55
Flavonifractor plautii	48.8	75.4	61.3	52.2			55.7
Enterococcus faecalis	47.9	79.2			51.2	57.1	58.4		x
Ruminococcus_B gnavus		77		54.8	53.6	58.2	58.8		x
Mediterraneibacter massiliensis		76.8		53.7	52.7	57.9
Caecibacter massiliensis			60.3	47.3	51.4	56	53.4
